# Supplementary material for: Microplastic and lead shift microbiomes enriching viral auxiliary metabolic genes for potential polylactic acid degradation
Source: Commun Biol. 2026 May 7;9:949. doi: 10.1038/s42003-026-10162-7 (PMC13365211; doi:10.1038/s42003-026-10162-7)
Supplement: Supplementary file 4 — Supplementary Data1 [file 42003_2026_10162_MOESM4_ESM.xlsx]

## Sheet: Figure 1
Shannon Index (Figure 1A.C)				Figure 1B	Bacteria_Phylum_Top 10										Genus_Top 20
Sample_ID	Bacteria	Virus		Sample_ID	Pseudomonadota	Actinomycetota	Acidobacteriota	Gemmatimonadota	Bacteroidota	Verrucomicrobiota	Chloroflexota	Planctomycetota	Cyanobacteria	Nitrospirota	Sphingomonas	Streptomyces	Rhodanobacter	Bradyrhizobium	Mesorhizobium	Pseudolabrys	Ramlibacter	Lysobacter	Amycolatopsis	Actinomadura	Nitrospira	Nocardioides	Ferruginibacter	Steroidobacter	Gemmatirosa	Phenylobacterium	Reyranella	Frateuria	Devosia	Rhodoplanes
CK_1	2.7	5.6168		CK_1	0.35835	0.0768259	0.0739186	0.0521352	0.0366983	0.0302499	0.0194722	0.012584	0.00995456	0.0103157	0.0322449	0.00977532	0.00397912	0.0149579	0.0103242	0.00688703	0.00898974	0.00578696	0.00497341	0.00394221	0.00921492	0.00320145	0.000988478	0.00467346	0.00520796	0.00471189	0.00453354	0.00107448	0.00241852	0.00717541
CK_2	2.49	6.3078		CK_2	0.414862	0.0711004	0.0600543	0.0469757	0.0333931	0.0274949	0.016041	0.00977947	0.0180797	0.00740123	0.0470395	0.00942135	0.00608477	0.0168698	0.0157827	0.00742949	0.00809075	0.014594	0.00436995	0.00311936	0.00651885	0.00374015	0.00145022	0.00581495	0.00490767	0.0040894	0.00416773	0.00615896	0.00446626	0.00680047
CK_3	2.63	6.2714		CK_3	0.361912	0.0771241	0.0850266	0.0558092	0.0238933	0.0338725	0.0199289	0.0123666	0.00545446	0.00944468	0.0354238	0.00998095	0.00311787	0.0150181	0.00713538	0.00645628	0.00767003	0.00555219	0.00466149	0.00459955	0.00829578	0.00299347	0.000843183	0.00554293	0.00567774	0.00425973	0.00390938	0.00114405	0.00176028	0.00698452
Pb_1	2.52	6.7266		Pb_1	0.349393	0.155693	0.06775	0.0289755	0.0269127	0.0222775	0.0212818	0.0134218	0.00233033	0.00293305	0.0487777	0.0348223	0.0228299	0.0195449	0.012216	0.0166869	0.00659991	0.0102148	0.0115077	0.0106591	0.00226293	0.00655041	0.0066659	0.00246194	0.00299904	0.00305687	0.00381329	0.00314625	0.00383553	0.00775145
Pb_2	2.4	6.8568		Pb_2	0.382699	0.143769	0.0596638	0.0282919	0.0349725	0.0158985	0.0196827	0.0128581	0.00221083	0.0027386	0.0472396	0.0317518	0.0441235	0.0193517	0.0144593	0.0152355	0.00888002	0.013702	0.00896108	0.00995668	0.00214873	0.00716927	0.00872196	0.0022222	0.00283192	0.00312129	0.00335473	0.00386411	0.00308873	0.00750806
Pb_3	2.47	6.1962		Pb_3	0.34101	0.182854	0.0684354	0.0301885	0.0196756	0.018918	0.0228344	0.0120714	0.00225433	0.00302774	0.055066	0.0350885	0.0165826	0.0204236	0.00939726	0.0133647	0.00743508	0.007285	0.0148106	0.0117945	0.00237349	0.0105068	0.00294303	0.00290096	0.00304008	0.00399906	0.00352345	0.00311812	0.00247258	0.00878502
PLA_1	2.63	6.1037		PLA_1	0.366134	0.0858362	0.0701531	0.0553389	0.0237126	0.0359633	0.0210531	0.0107061	0.00917166	0.0089391	0.0424097	0.011727	0.00390177	0.0181197	0.00989221	0.00658827	0.0120385	0.00742972	0.00508675	0.00407385	0.00784553	0.00436352	0.000938317	0.00474308	0.00548921	0.00380123	0.00312665	0.00130436	0.00251797	0.00612198
PLA_2	2.53	5.6391		PLA_2	0.365344	0.0902578	0.0986032	0.0485456	0.0176454	0.0347753	0.0163877	0.0105836	0.00291994	0.00805081	0.0401854	0.015284	0.00482867	0.0159968	0.00767322	0.00662527	0.00830028	0.00367615	0.00711517	0.00523202	0.00697705	0.00337036	0.000671212	0.00908582	0.00500024	0.00487448	0.00403836	0.00126794	0.0019789	0.00600588
PLA_3	2.7	5.9472		PLA_3	0.364813	0.0704306	0.0739096	0.0500782	0.0274218	0.0323008	0.0193121	0.0125272	0.0162475	0.0110116	0.035419	0.00935564	0.00319262	0.0167056	0.00970394	0.00579441	0.0126243	0.00690421	0.00433607	0.00325733	0.00987387	0.00310149	0.000966028	0.00666367	0.00516286	0.00407777	0.00337798	0.00113472	0.0020836	0.00665419
Pb+PLA_1	2.4	6.4848		Pb+PLA_1	0.361309	0.140198	0.0387113	0.0167599	0.0450368	0.0113813	0.010686	0.0123071	0.00210373	0.00194036	0.0390084	0.0486388	0.0486604	0.0144299	0.0254293	0.0115434	0.00671745	0.0102355	0.00990289	0.00882717	0.00144743	0.00388321	0.011606	0.00160542	0.00173587	0.00310107	0.00324891	0.00445122	0.00625919	0.00573666
Pb+PLA_2	2.18	6.1548		Pb+PLA_2	0.383923	0.186341	0.0484208	0.0171316	0.0275173	0.0118291	0.0122717	0.0079573	0.0015681	0.00191901	0.0320541	0.0668322	0.0797364	0.0127716	0.0126428	0.0113704	0.00710875	0.00731592	0.0116479	0.0216357	0.00144113	0.00522988	0.00910141	0.00172883	0.00177583	0.00297038	0.00369164	0.0103196	0.00349046	0.00535736
Pb+PLA_3	2.27	6.6608		Pb+PLA_3	0.402035	0.128634	0.0412547	0.0182076	0.0428501	0.0186479	0.0114858	0.00859791	0.00213091	0.0021306	0.041202	0.0415593	0.0522217	0.0159556	0.0212304	0.0109182	0.0106859	0.00961352	0.00914295	0.00932391	0.00159884	0.00406058	0.0076813	0.00187585	0.00184432	0.00276084	0.00277562	0.0061255	0.00577948	0.0064556
				Figure 1D	Virus_Family_Top 10										Genus_Top 20
				Sample_ID	Siphoviridae	Myoviridae	Podoviridae	Microviridae	Inoviridae	Genomoviridae	Circoviridae	Mimiviridae	Herpesviridae	Smacoviridae	Lederbergvirus	Stanholtvirus	Punavirus	Vieuvirus	Lambdavirus	Chlamydiamicrovirus	Enquatrovirus	Liefievirus	Inovirus	Baikalvirus	Rhadinovirus	Mimivirus	Bcepmuvirus	Asteriusvirus	Gemycircularvirus	Spbetavirus	Cyclovirus	Rauchvirus	Ahduovirus	Peduovirus
				CK_1	0.11898	0.08966	0.08995	0.04614	0.02404	0.00321	0.00602	0.00064	0.00028	2.5e-07	0.080996	0.0208	0.010507	0.005732	0.006428	0.011615	0.001527	0.00083	0.000155	0.00094	0.000281	0.000453	0.000606	0.000362	0.000945	0.000353	0.000779	0	0.000185	0.000218
				CK_2	0.15317	0.08608	0.05936	0.07329	0.02695	0.02193	0.00502	0.00035	0.00091	0	0.050698	0.036872	0.017058	0.012014	0.005162	0.007105	0.002847	0.000304	0.00145	0.000571	0.000907	0.000265	0.000388	0.000316	0.002403	0.000175	0.000641	0	0.00015	0.000134
				CK_3	0.15808	0.08109	0.05012	0.03997	0.0271	0.00418	0.0073	0.0007	0.0007	0	0.041049	0.036916	0.015066	0.012181	0.005475	0.013344	0.002917	0.000755	0.000305	0.000483	0.0007	0.000448	0.000314	0.000882	0	0.000246	0.00148	0	0.000147	0.000182
				Pb_1	0.159	0.109	0.0898	0.0349	0.0286	0.00251	0.00302	0.00123	0.000549	0.000859	0.072101	0.026696	0.013891	0.006229	0.010827	0.003177	0.001082	0.001322	0.000426	0.000887	0.000546	0.000886	0.000522	0.000656	0	0.000555	9.72e-06	0.000964	0.000232	0.000213
				Pb_2	0.24164	0.13739	0.06183	0.00515	0.02618	0.00039	0.00102	0.0005	0.00108	5.5e-05	0.028166	0.054782	0.02664	0.020063	0.022104	0.000946	0.004884	0.000614	0.000948	0.00052	0.001078	0.000357	0.000339	0.000329	0.000233	0.00035	6.45e-07	0.000284	0.000209	0.000153
				Pb_3	0.168	0.103	0.0859	0.0183	0.0363	0.0932	0.00172	0.000917	0.00054	1.9e-05	0.072919	0.031492	0.013938	0.009361	0.007219	0.002867	0.002147	0.0011	0.004551	0.000603	0.000525	0.000438	0.000403	0.000366	0	0.000436	9.63e-05	0.000436	0.000305	0.000217
				PLA_1	0.17019	0.14829	0.08734	0.06666	0.02888	0.00216	0.00301	0.00072	0.00071	0.003767	0.074943	0.034913	0.016839	0.01172	0.008124	0.011201	0.002527	0.000914	0.001334	0.00095	0.000709	0.000441	0.000598	0.000403	0.001103	0.00042	0.000105	0	0.000238	0.000216
				PLA_2	0.12009	0.14877	0.06845	0.04717	0.02195	0.00146	0.00408	0.00086	0.00039	0	0.058323	0.020989	0.011952	0.007126	0.005817	0.013378	0.001741	0.00144	0.002558	0.000978	0.000366	0.000463	0.000612	0.000405	0	0.000529	0.000426	0	0.000282	0.000221
				PLA_3	0.18	0.17	0.0563	0.044	0.0208	0.000659	0.00325	0.0009	0.00126	0.000682	0.046069	0.042804	0.02194	0.017469	0.00548	0.008094	0.00442	0.00089	0	0.000728	0.001259	0.000547	0.000448	0.000465	0	0.0004	0.000219	0	0.000175	0.000181
				Pb+PLA_1	0.21032	0.18315	0.09982	0.00261	0.01941	0.00012	0.00097	0.00135	0.00103	2.8e-05	0.069817	0.033277	0.01448	0.012564	0.014002	0.001856	0.003889	0.004718	0.000439	0.001362	0.001019	0.000857	0.000767	0.000628	0	0.000728	0.000176	0.00057	0.000369	0.000235
				Pb+PLA_2	0.183	0.231	0.0422	0.0031	0.0161	0.000802	0.0052	0.000247	0.0012	0.000133	0.018167	0.040641	0.020558	0.017665	0.014061	0.002362	0.003908	0.000154	0.000512	0.000164	0.001199	0.000155	0.000101	0.00021	0	9.83e-05	0.000143	0.000345	9.5e-05	5.5e-05
				Pb+PLA_3	0.0979	0.16035	0.07573	0.00656	0.00885	0.00068	0.00427	0.00052	5.5e-05	0.000117	0.036135	0.006049	0.002923	0.002833	0.029278	0.005133	0.0008	0.000417	0	0.000572	4.16e-05	0.00035	0.000303	0.000241	0	0.00032	2.65e-05	0.000567	0.00015	8.67e-05

## Sheet: Figure 2
Tree data						Virus Type_SUM
Contig_ID	Virus_Family	Host_Phylum	Virus_Type	Length		Virus Type_SUM	Temperate	Lytic	Unclassified
CK1_contig_10154	Siphoviridae	Proteobacteria	temperate virus(35)	54320		CK	11	369	139
CK1_contig_10169	Microviridae	Proteobacteria	lytic virus(916)	4576		PLA	12	305	119
CK1_contig_10190	Microviridae	Proteobacteria	lytic virus(916)	4822		Pb	8	123	81
CK1_contig_102	Siphoviridae	Unknown	lytic virus(916)	4274		Pb+PLA	4	119	87
CK1_contig_10218	Unclassified	Proteobacteria	unclassified(426)	1082
CK1_contig_10223	Microviridae	Proteobacteria	lytic virus(916)	4531
CK1_contig_10242	Microviridae	Proteobacteria	lytic virus(916)	4634
CK1_contig_10253	Microviridae	Proteobacteria	lytic virus(916)	4659
CK1_contig_10259	Myoviridae	Proteobacteria	lytic virus(916)	6116
CK1_contig_10267	Microviridae	Proteobacteria	lytic virus(916)	5045
CK1_contig_10280	Inoviridae	Proteobacteria	unclassified(426)	7917
CK1_contig_10301	Microviridae	Proteobacteria	lytic virus(916)	4721
CK1_contig_10366	Microviridae	Proteobacteria	lytic virus(916)	4528
CK1_contig_10379	Microviridae	Proteobacteria	lytic virus(916)	4524
CK1_contig_10389	Microviridae	Proteobacteria	lytic virus(916)	4774
CK1_contig_10400	Microviridae	Proteobacteria	lytic virus(916)	4428
CK1_contig_10593	Siphoviridae	Proteobacteria	lytic virus(916)	56244
CK1_contig_10596	Siphoviridae	Proteobacteria	unclassified(426)	1610
CK1_contig_10609	Microviridae	Proteobacteria	lytic virus(916)	5013
CK1_contig_10628	Microviridae	Proteobacteria	lytic virus(916)	4872
CK1_contig_10648	Microviridae	Proteobacteria	lytic virus(916)	4898
CK1_contig_10777	Microviridae	Proteobacteria	lytic virus(916)	4998
CK1_contig_10808	Microviridae	Proteobacteria	lytic virus(916)	4733
CK1_contig_10818	Microviridae	Proteobacteria	lytic virus(916)	4741
CK1_contig_10838	Microviridae	Proteobacteria	lytic virus(916)	4529
CK1_contig_10858	Microviridae	Proteobacteria	lytic virus(916)	4966
CK1_contig_10881	Microviridae	Proteobacteria	lytic virus(916)	4476
CK1_contig_10892	Microviridae	Chlamydiae	lytic virus(916)	4543
CK1_contig_10923	Microviridae	Proteobacteria	lytic virus(916)	4858
CK1_contig_10943	Inoviridae	Proteobacteria	unclassified(426)	8680
CK1_contig_10996	Microviridae	Proteobacteria	lytic virus(916)	4854
CK1_contig_11005	Microviridae	Proteobacteria	lytic virus(916)	5350
CK1_contig_11015	Microviridae	Proteobacteria	lytic virus(916)	4860
CK1_contig_11050	Microviridae	Unknown	lytic virus(916)	4460
CK1_contig_11061	Microviridae	Chlorobi	lytic virus(916)	4888
CK1_contig_11102	Microviridae	Proteobacteria	lytic virus(916)	4729
CK1_contig_11112	Microviridae	Proteobacteria	lytic virus(916)	4796
CK1_contig_11190	Microviridae	Proteobacteria	lytic virus(916)	5015
CK1_contig_11201	Microviridae	Proteobacteria	lytic virus(916)	4893
CK1_contig_11223	Microviridae	Proteobacteria	lytic virus(916)	4768
CK1_contig_11229	Microviridae	Proteobacteria	lytic virus(916)	4570
CK1_contig_11242	Microviridae	Proteobacteria	lytic virus(916)	4768
CK1_contig_11264	Microviridae	Proteobacteria	lytic virus(916)	4852
CK1_contig_11270	Microviridae	Proteobacteria	lytic virus(916)	4707
CK1_contig_11272	Microviridae	Proteobacteria	lytic virus(916)	4553
CK1_contig_11288	Microviridae	Proteobacteria	unclassified(426)	6369
CK1_contig_11295	Microviridae	Proteobacteria	lytic virus(916)	4766
CK1_contig_11299	Microviridae	Proteobacteria	lytic virus(916)	4489
CK1_contig_11344	Microviridae	Proteobacteria	lytic virus(916)	4950
CK1_contig_11381	Microviridae	Proteobacteria	lytic virus(916)	4843
CK1_contig_11436	Microviridae	Proteobacteria	lytic virus(916)	4934
CK1_contig_11445	Microviridae	Proteobacteria	lytic virus(916)	4902
CK1_contig_11450	Myoviridae	Proteobacteria	lytic virus(916)	40897
CK1_contig_11458	Microviridae	Proteobacteria	lytic virus(916)	4852
CK1_contig_115	Unclassified	Proteobacteria	lytic virus(916)	2696
CK1_contig_11529	Microviridae	Proteobacteria	lytic virus(916)	4688
CK1_contig_11550	Microviridae	Proteobacteria	lytic virus(916)	4583
CK1_contig_11582	Microviridae	Proteobacteria	lytic virus(916)	4191
CK1_contig_11662	Microviridae	Proteobacteria	unclassified(426)	1129
CK1_contig_11663	Microviridae	Proteobacteria	lytic virus(916)	4579
CK1_contig_11705	Microviridae	Proteobacteria	lytic virus(916)	4707
CK1_contig_11859	Microviridae	Bacteroidetes	lytic virus(916)	5754
CK1_contig_11965	Microviridae	Proteobacteria	lytic virus(916)	4975
CK1_contig_12131	Unclassified	Proteobacteria	lytic virus(916)	4212
CK1_contig_12215	Microviridae	Proteobacteria	lytic virus(916)	5830
CK1_contig_12221	Microviridae	Proteobacteria	lytic virus(916)	5667
CK1_contig_12258	Unclassified	Proteobacteria	unclassified(426)	3012
CK1_contig_12326	Microviridae	Proteobacteria	lytic virus(916)	5021
CK1_contig_12481	Microviridae	Proteobacteria	lytic virus(916)	6066
CK1_contig_12598	Microviridae	Proteobacteria	lytic virus(916)	4605
CK1_contig_12667	Microviridae	Proteobacteria	unclassified(426)	1389
CK1_contig_12774	Microviridae	Proteobacteria	lytic virus(916)	4886
CK1_contig_12826	Siphoviridae	Proteobacteria	unclassified(426)	14907
CK1_contig_12871	Microviridae	Proteobacteria	unclassified(426)	1279
CK1_contig_13006	Microviridae	Proteobacteria	lytic virus(916)	5369
CK1_contig_13049	Microviridae	Proteobacteria	lytic virus(916)	5853
CK1_contig_13098	Podoviridae	Proteobacteria	unclassified(426)	2329
CK1_contig_13133	Microviridae	Proteobacteria	lytic virus(916)	4329
CK1_contig_13145	Microviridae	Proteobacteria	lytic virus(916)	2769
CK1_contig_13415	Siphoviridae	Proteobacteria	unclassified(426)	1317
CK1_contig_1342	Siphoviridae	Proteobacteria	lytic virus(916)	5752
CK1_contig_1378	Unclassified	Proteobacteria	unclassified(426)	8222
CK1_contig_13958	Siphoviridae	Proteobacteria	unclassified(426)	2097
CK1_contig_14096	Microviridae	Proteobacteria	lytic virus(916)	3944
CK1_contig_14454	Microviridae	Proteobacteria	lytic virus(916)	5579
CK1_contig_14551	Microviridae	Proteobacteria	lytic virus(916)	4681
CK1_contig_14598	Unclassified	Proteobacteria	lytic virus(916)	12336
CK1_contig_1476	Microviridae	Proteobacteria	unclassified(426)	2190
CK1_contig_14885	Myoviridae	Proteobacteria	unclassified(426)	7479
CK1_contig_1491	Siphoviridae	Proteobacteria	lytic virus(916)	14247
CK1_contig_14926	Myoviridae	Unknown	unclassified(426)	1088
CK1_contig_1503	Siphoviridae	Proteobacteria	lytic virus(916)	2544
CK1_contig_15060	Myoviridae	Unknown	unclassified(426)	1030
CK1_contig_15262	Siphoviridae	Proteobacteria	unclassified(426)	1203
CK1_contig_15416	Microviridae	Proteobacteria	lytic virus(916)	4957
CK1_contig_1542	Microviridae	Proteobacteria	unclassified(426)	1793
CK1_contig_15452	Unclassified	Proteobacteria	lytic virus(916)	15897
CK1_contig_15541	Podoviridae	Proteobacteria	lytic virus(916)	12207
CK1_contig_1557	Siphoviridae	Unknown	lytic virus(916)	7111
CK1_contig_15612	Siphoviridae	Unknown	temperate virus(35)	31356
CK1_contig_15722	Unclassified	Proteobacteria	unclassified(426)	7298
CK1_contig_15951	Siphoviridae	Proteobacteria	lytic virus(916)	10663
CK1_contig_15967	Siphoviridae	Proteobacteria	unclassified(426)	3508
CK1_contig_16042	Microviridae	Proteobacteria	unclassified(426)	1012
CK1_contig_1612	Unclassified	Proteobacteria	unclassified(426)	5407
CK1_contig_16156	Unclassified	Proteobacteria	unclassified(426)	1679
CK1_contig_16206	Microviridae	Proteobacteria	lytic virus(916)	1835
CK1_contig_1764	Siphoviridae	Unknown	lytic virus(916)	6980
CK1_contig_194	Siphoviridae	Proteobacteria	lytic virus(916)	7600
CK1_contig_198	Microviridae	Proteobacteria	lytic virus(916)	2583
CK1_contig_199	Unclassified	Proteobacteria	lytic virus(916)	5960
CK1_contig_2060	Myoviridae	Proteobacteria	lytic virus(916)	1742
CK1_contig_224	Siphoviridae	Proteobacteria	unclassified(426)	10290
CK1_contig_2500	Microviridae	Unknown	lytic virus(916)	1969
CK1_contig_2504	Microviridae	Proteobacteria	unclassified(426)	1189
CK1_contig_2527	Siphoviridae	Unknown	lytic virus(916)	1607
CK1_contig_2547	Microviridae	Proteobacteria	lytic virus(916)	4367
CK1_contig_2778	Siphoviridae	Proteobacteria	lytic virus(916)	21613
CK1_contig_2890	Unclassified	Proteobacteria	unclassified(426)	1332
CK1_contig_3062	Microviridae	Proteobacteria	lytic virus(916)	6081
CK1_contig_309	Microviridae	Proteobacteria	lytic virus(916)	4898
CK1_contig_3091	Siphoviridae	Proteobacteria	lytic virus(916)	5900
CK1_contig_3348	Unclassified	Proteobacteria	unclassified(426)	5421
CK1_contig_3461	Siphoviridae	Proteobacteria	lytic virus(916)	13127
CK1_contig_3468	Microviridae	Proteobacteria	lytic virus(916)	5092
CK1_contig_3616	Siphoviridae	Unknown	lytic virus(916)	2323
CK1_contig_4172	Siphoviridae	Proteobacteria	lytic virus(916)	11528
CK1_contig_4236	Microviridae	Proteobacteria	lytic virus(916)	5094
CK1_contig_4360	Siphoviridae	Actinobacteria	lytic virus(916)	2980
CK1_contig_4389	Podoviridae	Proteobacteria	unclassified(426)	1498
CK1_contig_4426	Microviridae	Proteobacteria	unclassified(426)	1218
CK1_contig_4504	Siphoviridae	Proteobacteria	unclassified(426)	5075
CK1_contig_4518	Podoviridae	Firmicutes	lytic virus(916)	2084
CK1_contig_4693	Microviridae	Actinobacteria	unclassified(426)	1221
CK1_contig_474	Unclassified	Proteobacteria	unclassified(426)	1619
CK1_contig_5341	Microviridae	Unknown	unclassified(426)	1107
CK1_contig_5365	Unclassified	Chloroflexi	unclassified(426)	3070
CK1_contig_5693	Siphoviridae	Unknown	unclassified(426)	1715
CK1_contig_5754	Unclassified	Proteobacteria	unclassified(426)	6226
CK1_contig_5780	Microviridae	Proteobacteria	lytic virus(916)	4741
CK1_contig_5870	Microviridae	Proteobacteria	unclassified(426)	1560
CK1_contig_5893	Siphoviridae	Proteobacteria	temperate virus(35)	70240
CK1_contig_600	Microviridae	Proteobacteria	lytic virus(916)	5005
CK1_contig_606	Microviridae	Proteobacteria	lytic virus(916)	2362
CK1_contig_6186	Unclassified	Proteobacteria	unclassified(426)	8240
CK1_contig_6384	Myoviridae	Unknown	lytic virus(916)	4843
CK1_contig_6434	Microviridae	Proteobacteria	lytic virus(916)	4967
CK1_contig_6597	Unclassified	Proteobacteria	lytic virus(916)	4859
CK1_contig_6627	Siphoviridae	Proteobacteria	unclassified(426)	1243
CK1_contig_6681	Microviridae	Proteobacteria	lytic virus(916)	4722
CK1_contig_7205	Unclassified	Proteobacteria	lytic virus(916)	30002
CK1_contig_7257	Microviridae	Proteobacteria	unclassified(426)	1412
CK1_contig_7263	Siphoviridae	Proteobacteria	lytic virus(916)	55160
CK1_contig_7316	Siphoviridae	Proteobacteria	lytic virus(916)	5799
CK1_contig_734	Myoviridae	Proteobacteria	unclassified(426)	11265
CK1_contig_7362	Siphoviridae	Actinobacteria	unclassified(426)	5739
CK1_contig_7404	Siphoviridae	Proteobacteria	unclassified(426)	6481
CK1_contig_7407	Microviridae	Proteobacteria	unclassified(426)	1263
CK1_contig_7415	Unclassified	Proteobacteria	unclassified(426)	5745
CK1_contig_7755	Microviridae	Proteobacteria	lytic virus(916)	3058
CK1_contig_7933	Siphoviridae	Proteobacteria	unclassified(426)	1797
CK1_contig_7947	Unclassified	Proteobacteria	lytic virus(916)	3755
CK1_contig_7955	Myoviridae	Proteobacteria	lytic virus(916)	5236
CK1_contig_8287	Microviridae	Proteobacteria	unclassified(426)	1740
CK1_contig_852	Siphoviridae	Unknown	lytic virus(916)	5464
CK1_contig_8525	Microviridae	Proteobacteria	lytic virus(916)	2571
CK1_contig_8584	Globuloviridae	Crenarchaeota	lytic virus(916)	9734
CK1_contig_8891	Microviridae	Proteobacteria	unclassified(426)	2053
CK1_contig_8950	Myoviridae	Proteobacteria	unclassified(426)	1304
CK1_contig_901	Unclassified	Proteobacteria	lytic virus(916)	8237
CK1_contig_9078	Microviridae	Proteobacteria	unclassified(426)	1140
CK1_contig_944	Unclassified	Proteobacteria	lytic virus(916)	7818
CK1_contig_9463	Podoviridae	Unknown	lytic virus(916)	2227
CK1_contig_9617	Microviridae	Proteobacteria	lytic virus(916)	4198
CK1_contig_9664	Siphoviridae	Unknown	lytic virus(916)	1810
CK2_contig_10098	Siphoviridae	Proteobacteria	unclassified(426)	1540
CK2_contig_10163	Myoviridae	Proteobacteria	unclassified(426)	7274
CK2_contig_10518	Siphoviridae	Proteobacteria	temperate virus(35)	55935
CK2_contig_10574	Myoviridae	Proteobacteria	lytic virus(916)	4996
CK2_contig_10831	Siphoviridae	Proteobacteria	unclassified(426)	3021
CK2_contig_11023	Podoviridae	Proteobacteria	lytic virus(916)	48766
CK2_contig_11032	Siphoviridae	Proteobacteria	lytic virus(916)	5795
CK2_contig_11124	Siphoviridae	Proteobacteria	temperate virus(35)	19329
CK2_contig_11130	Unclassified	Proteobacteria	temperate virus(35)	20615
CK2_contig_1174	Microviridae	Proteobacteria	lytic virus(916)	5221
CK2_contig_11761	Siphoviridae	Proteobacteria	lytic virus(916)	6914
CK2_contig_11949	Siphoviridae	Unknown	lytic virus(916)	2895
CK2_contig_12155	Microviridae	Proteobacteria	lytic virus(916)	4851
CK2_contig_12188	Microviridae	Proteobacteria	lytic virus(916)	4860
CK2_contig_12263	Siphoviridae	Unknown	lytic virus(916)	8518
CK2_contig_12326	Microviridae	Proteobacteria	lytic virus(916)	4746
CK2_contig_1249	Siphoviridae	Proteobacteria	unclassified(426)	1571
CK2_contig_12657	Microviridae	Proteobacteria	lytic virus(916)	6066
CK2_contig_12762	Siphoviridae	Actinobacteria	lytic virus(916)	2904
CK2_contig_13092	Microviridae	Proteobacteria	lytic virus(916)	8607
CK2_contig_13096	Microviridae	Proteobacteria	lytic virus(916)	4537
CK2_contig_13190	Myoviridae	Proteobacteria	lytic virus(916)	6075
CK2_contig_13215	Microviridae	Proteobacteria	lytic virus(916)	5772
CK2_contig_13246	Microviridae	Proteobacteria	lytic virus(916)	4655
CK2_contig_13269	Microviridae	Proteobacteria	lytic virus(916)	6289
CK2_contig_13302	Microviridae	Proteobacteria	unclassified(426)	2144
CK2_contig_13303	Microviridae	Proteobacteria	lytic virus(916)	4688
CK2_contig_13392	Microviridae	Proteobacteria	lytic virus(916)	4702
CK2_contig_13395	Microviridae	Unknown	lytic virus(916)	2416
CK2_contig_13465	Microviridae	Proteobacteria	lytic virus(916)	4892
CK2_contig_13482	Microviridae	Proteobacteria	lytic virus(916)	4778
CK2_contig_13553	Microviridae	Unknown	lytic virus(916)	2774
CK2_contig_13578	Inoviridae	Proteobacteria	unclassified(426)	7917
CK2_contig_13585	Microviridae	Proteobacteria	lytic virus(916)	4914
CK2_contig_13634	Microviridae	Proteobacteria	lytic virus(916)	4957
CK2_contig_13729	Microviridae	Proteobacteria	lytic virus(916)	5092
CK2_contig_13760	Microviridae	Proteobacteria	lytic virus(916)	4583
CK2_contig_13807	Microviridae	Proteobacteria	lytic virus(916)	5759
CK2_contig_13813	Microviridae	Proteobacteria	lytic virus(916)	4713
CK2_contig_13816	Unclassified	Proteobacteria	lytic virus(916)	7552
CK2_contig_13818	Microviridae	Proteobacteria	lytic virus(916)	4823
CK2_contig_13848	Microviridae	Proteobacteria	lytic virus(916)	4857
CK2_contig_13865	Microviridae	Proteobacteria	lytic virus(916)	4233
CK2_contig_13895	Microviridae	Proteobacteria	lytic virus(916)	5926
CK2_contig_13920	Microviridae	Proteobacteria	lytic virus(916)	4570
CK2_contig_13938	Siphoviridae	Proteobacteria	lytic virus(916)	4812
CK2_contig_13998	Microviridae	Proteobacteria	lytic virus(916)	4861
CK2_contig_14005	Microviridae	Proteobacteria	lytic virus(916)	4823
CK2_contig_14013	Microviridae	Proteobacteria	lytic virus(916)	4883
CK2_contig_14016	Microviridae	Proteobacteria	lytic virus(916)	4529
CK2_contig_14020	Siphoviridae	Unknown	lytic virus(916)	22935
CK2_contig_14034	Microviridae	Proteobacteria	lytic virus(916)	5170
CK2_contig_14068	Inoviridae	Proteobacteria	unclassified(426)	8680
CK2_contig_14116	Siphoviridae	Proteobacteria	lytic virus(916)	21214
CK2_contig_14166	Siphoviridae	Unknown	lytic virus(916)	2328
CK2_contig_14170	Unclassified	Proteobacteria	lytic virus(916)	3400
CK2_contig_1428	Siphoviridae	Unknown	unclassified(426)	7385
CK2_contig_14280	Microviridae	Proteobacteria	lytic virus(916)	4367
CK2_contig_14337	Microviridae	Proteobacteria	lytic virus(916)	4409
CK2_contig_14355	Siphoviridae	Proteobacteria	temperate virus(35)	54320
CK2_contig_14367	Microviridae	Proteobacteria	lytic virus(916)	4828
CK2_contig_14379	Microviridae	Proteobacteria	lytic virus(916)	4856
CK2_contig_14387	Microviridae	Proteobacteria	lytic virus(916)	5350
CK2_contig_14401	Microviridae	Proteobacteria	lytic virus(916)	4771
CK2_contig_14433	Microviridae	Proteobacteria	lytic virus(916)	4657
CK2_contig_14449	Microviridae	Proteobacteria	lytic virus(916)	4489
CK2_contig_14469	Microviridae	Proteobacteria	lytic virus(916)	4769
CK2_contig_14485	Microviridae	Proteobacteria	unclassified(426)	2900
CK2_contig_14528	Microviridae	Proteobacteria	lytic virus(916)	4712
CK2_contig_14547	Microviridae	Proteobacteria	lytic virus(916)	4774
CK2_contig_14556	Microviridae	Proteobacteria	lytic virus(916)	4847
CK2_contig_14655	Microviridae	Proteobacteria	lytic virus(916)	4838
CK2_contig_14676	Microviridae	Proteobacteria	lytic virus(916)	4533
CK2_contig_14683	Microviridae	Proteobacteria	lytic virus(916)	4751
CK2_contig_14695	Microviridae	Proteobacteria	lytic virus(916)	4576
CK2_contig_14715	Siphoviridae	Proteobacteria	unclassified(426)	18213
CK2_contig_14745	Microviridae	Proteobacteria	lytic virus(916)	4908
CK2_contig_14775	Microviridae	Unknown	lytic virus(916)	4634
CK2_contig_14829	Microviridae	Proteobacteria	lytic virus(916)	4731
CK2_contig_14855	Microviridae	Proteobacteria	lytic virus(916)	4842
CK2_contig_14940	Microviridae	Chlamydiae	lytic virus(916)	4586
CK2_contig_14958	Microviridae	Proteobacteria	lytic virus(916)	5001
CK2_contig_14982	Microviridae	Proteobacteria	lytic virus(916)	4944
CK2_contig_15006	Microviridae	Proteobacteria	lytic virus(916)	4839
CK2_contig_15012	Microviridae	Proteobacteria	lytic virus(916)	4707
CK2_contig_15036	Microviridae	Proteobacteria	lytic virus(916)	4646
CK2_contig_15068	Microviridae	Chloroflexi	lytic virus(916)	4559
CK2_contig_15076	Microviridae	Proteobacteria	lytic virus(916)	4991
CK2_contig_15094	Microviridae	Proteobacteria	lytic virus(916)	4547
CK2_contig_15112	Microviridae	Proteobacteria	lytic virus(916)	4598
CK2_contig_15136	Microviridae	Proteobacteria	lytic virus(916)	4434
CK2_contig_15164	Microviridae	Proteobacteria	lytic virus(916)	4498
CK2_contig_15332	Microviridae	Proteobacteria	lytic virus(916)	5074
CK2_contig_15415	Microviridae	Proteobacteria	lytic virus(916)	4943
CK2_contig_15921	Siphoviridae	Unknown	lytic virus(916)	5403
CK2_contig_15923	Siphoviridae	Unknown	lytic virus(916)	3804
CK2_contig_16000	Myoviridae	Unknown	lytic virus(916)	3914
CK2_contig_1609	Microviridae	Proteobacteria	lytic virus(916)	4358
CK2_contig_16594	Unclassified	Proteobacteria	lytic virus(916)	5992
CK2_contig_1834	Siphoviridae	Proteobacteria	unclassified(426)	1580
CK2_contig_1852	Podoviridae	Proteobacteria	lytic virus(916)	3302
CK2_contig_1892	Unclassified	Proteobacteria	lytic virus(916)	9530
CK2_contig_1977	Unclassified	Proteobacteria	lytic virus(916)	21105
CK2_contig_1978	Microviridae	Proteobacteria	lytic virus(916)	2233
CK2_contig_2060	Myoviridae	Proteobacteria	lytic virus(916)	5620
CK2_contig_2080	Unclassified	Proteobacteria	unclassified(426)	2775
CK2_contig_2289	Unclassified	Proteobacteria	unclassified(426)	1111
CK2_contig_2366	Unclassified	Proteobacteria	unclassified(426)	2141
CK2_contig_2388	Siphoviridae	Proteobacteria	unclassified(426)	1042
CK2_contig_2639	Microviridae	Proteobacteria	lytic virus(916)	3220
CK2_contig_2777	Microviridae	Chloroflexi	lytic virus(916)	4561
CK2_contig_3011	Unclassified	Proteobacteria	lytic virus(916)	17500
CK2_contig_3037	Unclassified	Proteobacteria	lytic virus(916)	3922
CK2_contig_34	Microviridae	Proteobacteria	lytic virus(916)	5156
CK2_contig_3682	Siphoviridae	Proteobacteria	lytic virus(916)	4322
CK2_contig_3814	Unclassified	Proteobacteria	lytic virus(916)	2453
CK2_contig_3942	Microviridae	Proteobacteria	lytic virus(916)	3064
CK2_contig_4082	Microviridae	Proteobacteria	unclassified(426)	1206
CK2_contig_4132	Microviridae	Proteobacteria	unclassified(426)	1629
CK2_contig_4449	Siphoviridae	Proteobacteria	lytic virus(916)	19618
CK2_contig_446	Siphoviridae	Proteobacteria	temperate virus(35)	20979
CK2_contig_4516	Microviridae	Unknown	lytic virus(916)	4460
CK2_contig_4778	Microviridae	Proteobacteria	lytic virus(916)	4864
CK2_contig_4802	Microviridae	Proteobacteria	lytic virus(916)	5063
CK2_contig_4856	Microviridae	Proteobacteria	lytic virus(916)	4925
CK2_contig_5016	Myoviridae	Unknown	lytic virus(916)	3546
CK2_contig_5206	Siphoviridae	Proteobacteria	lytic virus(916)	10327
CK2_contig_5507	Myoviridae	Unknown	unclassified(426)	7822
CK2_contig_5611	Unclassified	Proteobacteria	lytic virus(916)	3306
CK2_contig_5676	Microviridae	Proteobacteria	lytic virus(916)	3051
CK2_contig_5758	Microviridae	Proteobacteria	lytic virus(916)	4924
CK2_contig_5979	Microviridae	Proteobacteria	unclassified(426)	1341
CK2_contig_6300	Unclassified	Proteobacteria	unclassified(426)	1975
CK2_contig_6331	Unclassified	Proteobacteria	unclassified(426)	1627
CK2_contig_654	Podoviridae	Unknown	lytic virus(916)	33450
CK2_contig_6624	Microviridae	Proteobacteria	lytic virus(916)	4538
CK2_contig_6635	Microviridae	Proteobacteria	lytic virus(916)	1224
CK2_contig_6957	Microviridae	Proteobacteria	unclassified(426)	1320
CK2_contig_7040	Siphoviridae	Proteobacteria	unclassified(426)	1662
CK2_contig_7076	Inoviridae	Proteobacteria	unclassified(426)	5830
CK2_contig_71	Microviridae	Proteobacteria	unclassified(426)	1098
CK2_contig_7258	Myoviridae	Proteobacteria	lytic virus(916)	18028
CK2_contig_7453	Microviridae	Proteobacteria	lytic virus(916)	4710
CK2_contig_7457	Microviridae	Proteobacteria	unclassified(426)	1131
CK2_contig_7516	Microviridae	Chloroflexi	unclassified(426)	1453
CK2_contig_7526	Microviridae	Chlorobi	lytic virus(916)	2596
CK2_contig_7695	Siphoviridae	Proteobacteria	unclassified(426)	12549
CK2_contig_7870	Siphoviridae	Proteobacteria	unclassified(426)	5100
CK2_contig_7874	Microviridae	Proteobacteria	lytic virus(916)	4643
CK2_contig_790	Unclassified	Proteobacteria	unclassified(426)	2159
CK2_contig_7933	Microviridae	Proteobacteria	unclassified(426)	1122
CK2_contig_8095	Siphoviridae	Proteobacteria	unclassified(426)	1213
CK2_contig_8098	Siphoviridae	Proteobacteria	lytic virus(916)	6560
CK2_contig_8218	Microviridae	Proteobacteria	lytic virus(916)	4625
CK2_contig_8311	Microviridae	Proteobacteria	lytic virus(916)	2285
CK2_contig_8316	Microviridae	Proteobacteria	lytic virus(916)	4846
CK2_contig_8410	Globuloviridae	Crenarchaeota	lytic virus(916)	11458
CK2_contig_8437	Siphoviridae	Proteobacteria	lytic virus(916)	8394
CK2_contig_849	Podoviridae	Unknown	lytic virus(916)	7929
CK2_contig_8838	Unclassified	Proteobacteria	unclassified(426)	2249
CK2_contig_9107	Microviridae	Proteobacteria	lytic virus(916)	4161
CK2_contig_9383	Siphoviridae	Unknown	unclassified(426)	15883
CK2_contig_9616	Microviridae	Proteobacteria	lytic virus(916)	3278
CK2_contig_990	Siphoviridae	Proteobacteria	lytic virus(916)	7729
CK3_contig_10040	Microviridae	Proteobacteria	lytic virus(916)	4677
CK3_contig_10066	Microviridae	Proteobacteria	lytic virus(916)	4764
CK3_contig_10085	Microviridae	Proteobacteria	lytic virus(916)	4588
CK3_contig_10104	Siphoviridae	Firmicutes	unclassified(426)	1561
CK3_contig_10117	Microviridae	Proteobacteria	lytic virus(916)	4764
CK3_contig_1012	Microviridae	Proteobacteria	lytic virus(916)	3066
CK3_contig_10190	Microviridae	Proteobacteria	lytic virus(916)	4896
CK3_contig_10199	Microviridae	Proteobacteria	lytic virus(916)	4882
CK3_contig_10273	Microviridae	Proteobacteria	lytic virus(916)	4765
CK3_contig_10296	Microviridae	Proteobacteria	lytic virus(916)	4721
CK3_contig_10317	Microviridae	Proteobacteria	lytic virus(916)	4507
CK3_contig_10326	Microviridae	Proteobacteria	lytic virus(916)	4764
CK3_contig_10355	Microviridae	Chloroflexi	lytic virus(916)	4789
CK3_contig_10483	Microviridae	Proteobacteria	lytic virus(916)	4642
CK3_contig_10522	Podoviridae	Unknown	lytic virus(916)	3555
CK3_contig_10528	Microviridae	Proteobacteria	lytic virus(916)	4943
CK3_contig_10575	Podoviridae	Unknown	lytic virus(916)	5513
CK3_contig_10689	Microviridae	Proteobacteria	unclassified(426)	1920
CK3_contig_10701	Microviridae	Proteobacteria	lytic virus(916)	4805
CK3_contig_10835	Microviridae	Proteobacteria	lytic virus(916)	5012
CK3_contig_10858	Microviridae	Proteobacteria	lytic virus(916)	5249
CK3_contig_1090	Siphoviridae	Proteobacteria	unclassified(426)	1078
CK3_contig_10946	Microviridae	Proteobacteria	lytic virus(916)	4856
CK3_contig_10961	Myoviridae	Proteobacteria	unclassified(426)	7456
CK3_contig_10977	Microviridae	Proteobacteria	lytic virus(916)	4861
CK3_contig_11040	Siphoviridae	Unknown	lytic virus(916)	26331
CK3_contig_11066	Microviridae	Proteobacteria	lytic virus(916)	4712
CK3_contig_11078	Unclassified	Proteobacteria	unclassified(426)	9516
CK3_contig_11200	Podoviridae	Proteobacteria	unclassified(426)	1117
CK3_contig_11208	Microviridae	Proteobacteria	lytic virus(916)	4845
CK3_contig_11221	Unclassified	Proteobacteria	lytic virus(916)	42638
CK3_contig_1124	Microviridae	Proteobacteria	lytic virus(916)	4978
CK3_contig_11350	Microviridae	Proteobacteria	lytic virus(916)	4690
CK3_contig_11991	Siphoviridae	Unknown	lytic virus(916)	27583
CK3_contig_12511	Microviridae	Proteobacteria	unclassified(426)	1324
CK3_contig_12513	Microviridae	Proteobacteria	unclassified(426)	1555
CK3_contig_12959	Unclassified	Proteobacteria	lytic virus(916)	13146
CK3_contig_13073	Siphoviridae	Unknown	lytic virus(916)	9862
CK3_contig_13450	Podoviridae	Bacteroidetes	lytic virus(916)	13547
CK3_contig_13509	Unclassified	Proteobacteria	unclassified(426)	3497
CK3_contig_13551	Siphoviridae	Proteobacteria	lytic virus(916)	4376
CK3_contig_13573	Siphoviridae	Proteobacteria	lytic virus(916)	61721
CK3_contig_13657	Microviridae	Unknown	lytic virus(916)	6080
CK3_contig_13798	Podoviridae	Proteobacteria	unclassified(426)	1722
CK3_contig_13972	Siphoviridae	Unknown	lytic virus(916)	4685
CK3_contig_14012	Unclassified	Proteobacteria	unclassified(426)	3588
CK3_contig_14061	Microviridae	Proteobacteria	lytic virus(916)	5812
CK3_contig_14172	Siphoviridae	Proteobacteria	unclassified(426)	1847
CK3_contig_14185	Globuloviridae	Crenarchaeota	lytic virus(916)	11367
CK3_contig_14250	Unclassified	Proteobacteria	unclassified(426)	3094
CK3_contig_14298	Microviridae	Proteobacteria	unclassified(426)	1055
CK3_contig_14328	Unclassified	Proteobacteria	lytic virus(916)	16495
CK3_contig_14429	Siphoviridae	Proteobacteria	unclassified(426)	12879
CK3_contig_14521	Microviridae	Proteobacteria	lytic virus(916)	6390
CK3_contig_14533	Myoviridae	Proteobacteria	lytic virus(916)	10934
CK3_contig_14618	Unclassified	Proteobacteria	unclassified(426)	1835
CK3_contig_14715	Microviridae	Chlamydiae	lytic virus(916)	2445
CK3_contig_14729	Siphoviridae	Unknown	unclassified(426)	1022
CK3_contig_14744	Microviridae	Proteobacteria	lytic virus(916)	3891
CK3_contig_14951	Siphoviridae	Proteobacteria	lytic virus(916)	3906
CK3_contig_15047	Unclassified	Proteobacteria	unclassified(426)	8143
CK3_contig_15098	Unclassified	Proteobacteria	lytic virus(916)	8374
CK3_contig_15491	Unclassified	Proteobacteria	unclassified(426)	1429
CK3_contig_15713	Microviridae	Proteobacteria	lytic virus(916)	6066
CK3_contig_1606	Unclassified	Proteobacteria	lytic virus(916)	11593
CK3_contig_1613	Microviridae	Proteobacteria	lytic virus(916)	4299
CK3_contig_1708	Siphoviridae	Firmicutes	lytic virus(916)	8242
CK3_contig_1818	Microviridae	Proteobacteria	unclassified(426)	2337
CK3_contig_2039	Microviridae	Proteobacteria	lytic virus(916)	4739
CK3_contig_2068	Podoviridae	Proteobacteria	lytic virus(916)	4066
CK3_contig_2073	Microviridae	Proteobacteria	lytic virus(916)	7408
CK3_contig_2391	Unclassified	Proteobacteria	lytic virus(916)	8979
CK3_contig_2534	Microviridae	Proteobacteria	lytic virus(916)	5065
CK3_contig_2566	Unclassified	Proteobacteria	lytic virus(916)	7561
CK3_contig_287	Siphoviridae	Proteobacteria	unclassified(426)	1242
CK3_contig_3011	Myoviridae	Proteobacteria	temperate virus(35)	13842
CK3_contig_3103	Siphoviridae	Proteobacteria	unclassified(426)	37409
CK3_contig_3107	Siphoviridae	Unknown	lytic virus(916)	11804
CK3_contig_3332	Unclassified	Proteobacteria	lytic virus(916)	2390
CK3_contig_3417	Unclassified	Chloroflexi	unclassified(426)	1489
CK3_contig_3833	Siphoviridae	Unknown	lytic virus(916)	6434
CK3_contig_4165	Siphoviridae	Proteobacteria	lytic virus(916)	10817
CK3_contig_4258	Siphoviridae	Proteobacteria	lytic virus(916)	18103
CK3_contig_4367	Siphoviridae	Proteobacteria	lytic virus(916)	4972
CK3_contig_4475	Siphoviridae	Proteobacteria	lytic virus(916)	5897
CK3_contig_4487	Unclassified	Proteobacteria	unclassified(426)	1683
CK3_contig_4547	Microviridae	Proteobacteria	unclassified(426)	1495
CK3_contig_455	Siphoviridae	Proteobacteria	temperate virus(35)	63840
CK3_contig_4622	Myoviridae	Proteobacteria	lytic virus(916)	4286
CK3_contig_467	Siphoviridae	Unknown	lytic virus(916)	17998
CK3_contig_4715	Siphoviridae	Proteobacteria	lytic virus(916)	3434
CK3_contig_472	Unclassified	Proteobacteria	unclassified(426)	1213
CK3_contig_4838	Microviridae	Proteobacteria	unclassified(426)	1344
CK3_contig_5059	Unclassified	Proteobacteria	lytic virus(916)	4361
CK3_contig_5208	Unclassified	Proteobacteria	unclassified(426)	1877
CK3_contig_5238	Microviridae	Proteobacteria	unclassified(426)	1760
CK3_contig_5306	Unclassified	Proteobacteria	unclassified(426)	1002
CK3_contig_5550	Podoviridae	Unknown	lytic virus(916)	1359
CK3_contig_5563	Microviridae	Proteobacteria	lytic virus(916)	5115
CK3_contig_5589	Siphoviridae	Proteobacteria	unclassified(426)	27082
CK3_contig_5619	Unclassified	Cyanobacteria	unclassified(426)	2481
CK3_contig_5727	Unclassified	Proteobacteria	lytic virus(916)	2354
CK3_contig_5935	Unclassified	Proteobacteria	unclassified(426)	1092
CK3_contig_6004	Microviridae	Proteobacteria	lytic virus(916)	4983
CK3_contig_6096	Myoviridae	Proteobacteria	unclassified(426)	4191
CK3_contig_6244	Unclassified	Proteobacteria	lytic virus(916)	7440
CK3_contig_6316	Siphoviridae	Proteobacteria	temperate virus(35)	36714
CK3_contig_6451	Podoviridae	Unknown	lytic virus(916)	17106
CK3_contig_6459	Myoviridae	Unknown	lytic virus(916)	6093
CK3_contig_646	Unclassified	Proteobacteria	lytic virus(916)	2978
CK3_contig_6529	Microviridae	Unknown	unclassified(426)	2407
CK3_contig_6651	Siphoviridae	Proteobacteria	unclassified(426)	9557
CK3_contig_6669	Siphoviridae	Proteobacteria	unclassified(426)	3969
CK3_contig_6724	Siphoviridae	Proteobacteria	lytic virus(916)	12935
CK3_contig_6732	Unclassified	Proteobacteria	unclassified(426)	1165
CK3_contig_6750	Siphoviridae	Proteobacteria	unclassified(426)	1422
CK3_contig_6770	Siphoviridae	Unknown	lytic virus(916)	7258
CK3_contig_6799	Siphoviridae	Proteobacteria	lytic virus(916)	7057
CK3_contig_6899	Myoviridae	Firmicutes	unclassified(426)	1710
CK3_contig_6999	Unclassified	Proteobacteria	unclassified(426)	1229
CK3_contig_731	Siphoviridae	Proteobacteria	lytic virus(916)	56244
CK3_contig_7372	Siphoviridae	Unknown	unclassified(426)	1057
CK3_contig_7593	Siphoviridae	Proteobacteria	lytic virus(916)	11972
CK3_contig_77	Myoviridae	Proteobacteria	lytic virus(916)	5843
CK3_contig_7790	Microviridae	Proteobacteria	lytic virus(916)	2542
CK3_contig_7940	Myoviridae	Proteobacteria	unclassified(426)	1097
CK3_contig_8006	Myoviridae	Proteobacteria	lytic virus(916)	4806
CK3_contig_8035	Siphoviridae	Proteobacteria	lytic virus(916)	19154
CK3_contig_8110	Microviridae	Proteobacteria	unclassified(426)	1153
CK3_contig_8120	Unclassified	Proteobacteria	lytic virus(916)	20073
CK3_contig_8138	Siphoviridae	Actinobacteria	unclassified(426)	15783
CK3_contig_8177	Siphoviridae	Unknown	lytic virus(916)	2756
CK3_contig_8229	Myoviridae	Proteobacteria	lytic virus(916)	17581
CK3_contig_8337	Unclassified	Firmicutes	unclassified(426)	1888
CK3_contig_8422	Unclassified	Proteobacteria	unclassified(426)	1077
CK3_contig_8452	Siphoviridae	Proteobacteria	lytic virus(916)	54525
CK3_contig_859	Siphoviridae	Actinobacteria	lytic virus(916)	2030
CK3_contig_8650	Microviridae	Proteobacteria	lytic virus(916)	2351
CK3_contig_8658	Unclassified	Proteobacteria	lytic virus(916)	14888
CK3_contig_8754	Unclassified	Proteobacteria	unclassified(426)	31211
CK3_contig_8953	Unclassified	Proteobacteria	lytic virus(916)	19364
CK3_contig_9145	Microviridae	Proteobacteria	lytic virus(916)	4722
CK3_contig_9170	Microviridae	Proteobacteria	lytic virus(916)	4790
CK3_contig_9181	Microviridae	Proteobacteria	lytic virus(916)	4837
CK3_contig_9196	Microviridae	Proteobacteria	lytic virus(916)	4842
CK3_contig_9232	Microviridae	Proteobacteria	lytic virus(916)	5929
CK3_contig_9248	Microviridae	Proteobacteria	lytic virus(916)	4813
CK3_contig_9259	Microviridae	Proteobacteria	lytic virus(916)	4846
CK3_contig_9276	Microviridae	Proteobacteria	lytic virus(916)	4933
CK3_contig_9293	Unclassified	Proteobacteria	unclassified(426)	1707
CK3_contig_9328	Microviridae	Proteobacteria	lytic virus(916)	4729
CK3_contig_9334	Microviridae	Proteobacteria	unclassified(426)	1756
CK3_contig_9352	Microviridae	Proteobacteria	lytic virus(916)	6072
CK3_contig_9362	Microviridae	Proteobacteria	lytic virus(916)	2492
CK3_contig_9388	Microviridae	Proteobacteria	lytic virus(916)	5968
CK3_contig_9444	Microviridae	Unknown	lytic virus(916)	6107
CK3_contig_9472	Microviridae	Proteobacteria	lytic virus(916)	4703
CK3_contig_9494	Microviridae	Unknown	lytic virus(916)	4670
CK3_contig_9505	Microviridae	Proteobacteria	lytic virus(916)	4975
CK3_contig_9520	Microviridae	Proteobacteria	lytic virus(916)	4710
CK3_contig_9535	Microviridae	Proteobacteria	lytic virus(916)	5039
CK3_contig_9553	Microviridae	Proteobacteria	lytic virus(916)	4898
CK3_contig_9561	Siphoviridae	Proteobacteria	lytic virus(916)	1337
CK3_contig_9599	Microviridae	Proteobacteria	lytic virus(916)	4846
CK3_contig_9623	Microviridae	Proteobacteria	lytic virus(916)	5117
CK3_contig_9641	Microviridae	Proteobacteria	lytic virus(916)	4787
CK3_contig_9658	Microviridae	Proteobacteria	lytic virus(916)	4403
CK3_contig_9686	Microviridae	Unknown	lytic virus(916)	4669
CK3_contig_9698	Microviridae	Proteobacteria	lytic virus(916)	4489
CK3_contig_9751	Microviridae	Proteobacteria	lytic virus(916)	4450
CK3_contig_9779	Microviridae	Proteobacteria	unclassified(426)	1785
CK3_contig_9793	Microviridae	Proteobacteria	lytic virus(916)	4608
CK3_contig_9807	Microviridae	Proteobacteria	lytic virus(916)	4816
CK3_contig_9819	Unclassified	Proteobacteria	unclassified(426)	1949
CK3_contig_984	Podoviridae	Proteobacteria	lytic virus(916)	4936
CK3_contig_9870	Microviridae	Proteobacteria	lytic virus(916)	5015
CK3_contig_9887	Microviridae	Proteobacteria	lytic virus(916)	4981
CK3_contig_9934	Siphoviridae	Proteobacteria	unclassified(426)	1223
CK3_contig_9935	Microviridae	Proteobacteria	lytic virus(916)	4854
CK3_contig_9986	Microviridae	Proteobacteria	lytic virus(916)	4582
Pb1_contig_10120	Siphoviridae	Unknown	lytic virus(916)	1627
Pb1_contig_10301	Unclassified	Proteobacteria	unclassified(426)	7828
Pb1_contig_10373	Unclassified	Proteobacteria	unclassified(426)	2082
Pb1_contig_10505	Microviridae	Proteobacteria	lytic virus(916)	4600
Pb1_contig_11063	Inoviridae	Proteobacteria	unclassified(426)	7917
Pb1_contig_11137	Siphoviridae	Proteobacteria	lytic virus(916)	5805
Pb1_contig_11301	Microviridae	Proteobacteria	lytic virus(916)	4602
Pb1_contig_11306	Microviridae	Proteobacteria	lytic virus(916)	4858
Pb1_contig_11403	Microviridae	Proteobacteria	lytic virus(916)	4739
Pb1_contig_11407	Unclassified	Proteobacteria	lytic virus(916)	2408
Pb1_contig_11456	Microviridae	Proteobacteria	lytic virus(916)	4842
Pb1_contig_11512	Unclassified	Proteobacteria	unclassified(426)	1206
Pb1_contig_11552	Myoviridae	Proteobacteria	unclassified(426)	8751
Pb1_contig_11664	Microviridae	Proteobacteria	lytic virus(916)	4896
Pb1_contig_1172	Siphoviridae	Unknown	unclassified(426)	1246
Pb1_contig_11770	Siphoviridae	Proteobacteria	lytic virus(916)	13518
Pb1_contig_11782	Unclassified	Proteobacteria	lytic virus(916)	3978
Pb1_contig_11790	Microviridae	Unknown	lytic virus(916)	4460
Pb1_contig_11826	Microviridae	Proteobacteria	lytic virus(916)	4421
Pb1_contig_11929	Microviridae	Proteobacteria	lytic virus(916)	4860
Pb1_contig_11998	Microviridae	Proteobacteria	lytic virus(916)	4583
Pb1_contig_12114	Microviridae	Proteobacteria	lytic virus(916)	4496
Pb1_contig_12165	Microviridae	Proteobacteria	lytic virus(916)	4463
Pb1_contig_12295	Microviridae	Proteobacteria	lytic virus(916)	4450
Pb1_contig_12402	Myoviridae	Unknown	lytic virus(916)	5182
Pb1_contig_12798	Unclassified	Fusobacteria	unclassified(426)	1687
Pb1_contig_12811	Unclassified	Proteobacteria	unclassified(426)	12627
Pb1_contig_13148	Inoviridae	Proteobacteria	unclassified(426)	1473
Pb1_contig_13431	Podoviridae	Unknown	lytic virus(916)	16173
Pb1_contig_1394	Unclassified	Bacteroidetes	unclassified(426)	1888
Pb1_contig_14278	Unclassified	Proteobacteria	unclassified(426)	9668
Pb1_contig_1497	Unclassified	Proteobacteria	unclassified(426)	1435
Pb1_contig_14970	Microviridae	Proteobacteria	unclassified(426)	2050
Pb1_contig_1513	Unclassified	Proteobacteria	unclassified(426)	1787
Pb1_contig_1518	Unclassified	Proteobacteria	lytic virus(916)	6480
Pb1_contig_15351	Unclassified	Firmicutes	lytic virus(916)	2874
Pb1_contig_15826	Siphoviridae	Unknown	lytic virus(916)	21311
Pb1_contig_16050	Siphoviridae	Proteobacteria	unclassified(426)	2292
Pb1_contig_16919	Unclassified	Proteobacteria	unclassified(426)	15668
Pb1_contig_17089	Siphoviridae	Proteobacteria	temperate virus(35)	10377
Pb1_contig_17182	Siphoviridae	Proteobacteria	unclassified(426)	6522
Pb1_contig_1891	Siphoviridae	Proteobacteria	lytic virus(916)	1532
Pb1_contig_1963	Unclassified	Proteobacteria	lytic virus(916)	6313
Pb1_contig_1980	Siphoviridae	Unknown	lytic virus(916)	4498
Pb1_contig_2714	Unclassified	Proteobacteria	unclassified(426)	2268
Pb1_contig_3007	Unclassified	Proteobacteria	lytic virus(916)	7627
Pb1_contig_3498	Microviridae	Proteobacteria	lytic virus(916)	4475
Pb1_contig_3712	Siphoviridae	Unknown	lytic virus(916)	3158
Pb1_contig_3815	Siphoviridae	Proteobacteria	lytic virus(916)	5116
Pb1_contig_402	Siphoviridae	Actinobacteria	lytic virus(916)	2584
Pb1_contig_4029	Siphoviridae	Proteobacteria	lytic virus(916)	12127
Pb1_contig_4066	Siphoviridae	Unknown	lytic virus(916)	4408
Pb1_contig_4535	Siphoviridae	Proteobacteria	unclassified(426)	16419
Pb1_contig_4993	Unclassified	Proteobacteria	lytic virus(916)	1860
Pb1_contig_528	Siphoviridae	Actinobacteria	unclassified(426)	22208
Pb1_contig_5572	Podoviridae	Proteobacteria	unclassified(426)	1391
Pb1_contig_5809	Unclassified	Proteobacteria	lytic virus(916)	4489
Pb1_contig_6575	Myoviridae	Proteobacteria	lytic virus(916)	10435
Pb1_contig_6802	Siphoviridae	Proteobacteria	lytic virus(916)	8444
Pb1_contig_6929	Siphoviridae	Unknown	lytic virus(916)	2725
Pb1_contig_6937	Unclassified	Proteobacteria	unclassified(426)	5138
Pb1_contig_742	Myoviridae	Proteobacteria	unclassified(426)	1056
Pb1_contig_7501	Podoviridae	Unknown	lytic virus(916)	10272
Pb1_contig_7691	Unclassified	Proteobacteria	lytic virus(916)	2751
Pb1_contig_8113	Siphoviridae	Proteobacteria	lytic virus(916)	4428
Pb1_contig_855	Podoviridae	Proteobacteria	lytic virus(916)	17645
Pb1_contig_8585	Siphoviridae	Unknown	unclassified(426)	1239
Pb1_contig_8678	Microviridae	Proteobacteria	lytic virus(916)	5151
Pb1_contig_8743	Unclassified	Proteobacteria	unclassified(426)	1232
Pb1_contig_8839	Myoviridae	Unknown	lytic virus(916)	2506
Pb1_contig_9528	Unclassified	Proteobacteria	unclassified(426)	4032
Pb1_contig_9941	Myoviridae	Proteobacteria	unclassified(426)	2500
Pb2_contig_101	Podoviridae	Proteobacteria	lytic virus(916)	11178
Pb2_contig_10290	Siphoviridae	Proteobacteria	lytic virus(916)	19648
Pb2_contig_10851	Siphoviridae	Proteobacteria	unclassified(426)	1024
Pb2_contig_11792	Podoviridae	Proteobacteria	unclassified(426)	1408
Pb2_contig_12057	Unclassified	Proteobacteria	temperate virus(35)	8258
Pb2_contig_12350	Unclassified	Proteobacteria	unclassified(426)	1702
Pb2_contig_12847	Siphoviridae	Proteobacteria	unclassified(426)	13190
Pb2_contig_12898	Microviridae	Proteobacteria	lytic virus(916)	4644
Pb2_contig_12986	Microviridae	Proteobacteria	lytic virus(916)	5022
Pb2_contig_12988	Unclassified	Proteobacteria	unclassified(426)	1934
Pb2_contig_13046	Microviridae	Proteobacteria	lytic virus(916)	4576
Pb2_contig_13076	Unclassified	Chloroflexi	unclassified(426)	3285
Pb2_contig_13100	Microviridae	Proteobacteria	lytic virus(916)	4914
Pb2_contig_13156	Unclassified	Proteobacteria	lytic virus(916)	10529
Pb2_contig_13179	Microviridae	Proteobacteria	lytic virus(916)	4790
Pb2_contig_13247	Microviridae	Proteobacteria	lytic virus(916)	4524
Pb2_contig_13276	Inoviridae	Actinobacteria	unclassified(426)	2421
Pb2_contig_13307	Microviridae	Proteobacteria	lytic virus(916)	4661
Pb2_contig_13334	Microviridae	Proteobacteria	lytic virus(916)	4405
Pb2_contig_13520	Siphoviridae	Proteobacteria	lytic virus(916)	6010
Pb2_contig_13700	Microviridae	Proteobacteria	lytic virus(916)	4813
Pb2_contig_14203	Microviridae	Proteobacteria	lytic virus(916)	4781
Pb2_contig_14352	Unclassified	Proteobacteria	unclassified(426)	1507
Pb2_contig_14899	Unclassified	Proteobacteria	lytic virus(916)	3435
Pb2_contig_15042	Unclassified	Proteobacteria	unclassified(426)	1518
Pb2_contig_15191	Unclassified	Firmicutes	unclassified(426)	1140
Pb2_contig_15295	Microviridae	Proteobacteria	lytic virus(916)	4302
Pb2_contig_15386	Siphoviridae	Bacteroidetes	unclassified(426)	6034
Pb2_contig_15709	Unclassified	Proteobacteria	unclassified(426)	2235
Pb2_contig_16002	Podoviridae	Bacteroidetes	unclassified(426)	4658
Pb2_contig_16427	Siphoviridae	Firmicutes	unclassified(426)	7934
Pb2_contig_16576	Siphoviridae	Proteobacteria	lytic virus(916)	6499
Pb2_contig_17016	Siphoviridae	Proteobacteria	lytic virus(916)	18938
Pb2_contig_182	Unclassified	Proteobacteria	unclassified(426)	1332
Pb2_contig_2044	Siphoviridae	Proteobacteria	unclassified(426)	4773
Pb2_contig_2316	Unclassified	Proteobacteria	lytic virus(916)	3015
Pb2_contig_2348	Unclassified	Proteobacteria	unclassified(426)	12841
Pb2_contig_2389	Unclassified	Proteobacteria	unclassified(426)	3848
Pb2_contig_2555	Siphoviridae	Proteobacteria	lytic virus(916)	5504
Pb2_contig_2821	Podoviridae	Bacteroidetes	lytic virus(916)	3220
Pb2_contig_3026	Unclassified	Proteobacteria	lytic virus(916)	10181
Pb2_contig_3065	Unclassified	Proteobacteria	lytic virus(916)	36616
Pb2_contig_3137	Siphoviridae	Unknown	lytic virus(916)	3084
Pb2_contig_3155	Unclassified	Proteobacteria	unclassified(426)	1479
Pb2_contig_3159	Siphoviridae	Proteobacteria	temperate virus(35)	32796
Pb2_contig_3225	Siphoviridae	Proteobacteria	unclassified(426)	1391
Pb2_contig_3479	Podoviridae	Planctomycetes	lytic virus(916)	2381
Pb2_contig_3480	Unclassified	Proteobacteria	lytic virus(916)	1436
Pb2_contig_3487	Myoviridae	Proteobacteria	unclassified(426)	1381
Pb2_contig_3779	Unclassified	Proteobacteria	lytic virus(916)	1772
Pb2_contig_4107	Unclassified	Proteobacteria	lytic virus(916)	3101
Pb2_contig_4227	Myoviridae	Unknown	lytic virus(916)	5322
Pb2_contig_4473	Siphoviridae	Proteobacteria	lytic virus(916)	1268
Pb2_contig_4623	Myoviridae	Unknown	lytic virus(916)	1663
Pb2_contig_4725	Siphoviridae	Unknown	unclassified(426)	2206
Pb2_contig_5085	Siphoviridae	Proteobacteria	unclassified(426)	1787
Pb2_contig_5162	Unclassified	Proteobacteria	unclassified(426)	2058
Pb2_contig_5422	Myoviridae	Proteobacteria	lytic virus(916)	6696
Pb2_contig_552	Unclassified	Proteobacteria	lytic virus(916)	2079
Pb2_contig_554	Siphoviridae	Proteobacteria	lytic virus(916)	6320
Pb2_contig_5656	Unclassified	Proteobacteria	unclassified(426)	1093
Pb2_contig_5766	Unclassified	Proteobacteria	lytic virus(916)	40077
Pb2_contig_6504	Siphoviridae	Bacteroidetes	lytic virus(916)	3149
Pb2_contig_6506	Siphoviridae	Bacteroidetes	temperate virus(35)	15066
Pb2_contig_6653	Unclassified	Proteobacteria	lytic virus(916)	24851
Pb2_contig_6797	Siphoviridae	Unknown	unclassified(426)	1448
Pb2_contig_6855	Unclassified	Proteobacteria	unclassified(426)	30761
Pb2_contig_6927	Siphoviridae	Actinobacteria	unclassified(426)	1309
Pb2_contig_7017	Unclassified	Proteobacteria	unclassified(426)	3526
Pb2_contig_7037	Unclassified	Proteobacteria	unclassified(426)	1051
Pb2_contig_7107	Siphoviridae	Proteobacteria	unclassified(426)	3569
Pb2_contig_7433	Unclassified	Proteobacteria	lytic virus(916)	22964
Pb2_contig_7589	Microviridae	Proteobacteria	lytic virus(916)	4922
Pb2_contig_7823	Podoviridae	Proteobacteria	lytic virus(916)	14201
Pb2_contig_789	Unclassified	Proteobacteria	lytic virus(916)	4609
Pb2_contig_8057	Myoviridae	Proteobacteria	unclassified(426)	2628
Pb2_contig_843	Unclassified	Proteobacteria	lytic virus(916)	6837
Pb2_contig_8499	Unclassified	Bacteroidetes	lytic virus(916)	7747
Pb2_contig_8799	Unclassified	Proteobacteria	lytic virus(916)	1038
Pb2_contig_8968	Unclassified	Proteobacteria	lytic virus(916)	2621
Pb2_contig_8990	Myoviridae	Unknown	lytic virus(916)	2449
Pb2_contig_9024	Unclassified	Proteobacteria	unclassified(426)	1246
Pb2_contig_9220	Podoviridae	Proteobacteria	lytic virus(916)	7713
Pb2_contig_930	Siphoviridae	Unknown	lytic virus(916)	4413
Pb2_contig_9926	Siphoviridae	Proteobacteria	unclassified(426)	3862
Pb3_contig_10093	Siphoviridae	Unknown	lytic virus(916)	9428
Pb3_contig_10246	Siphoviridae	Proteobacteria	lytic virus(916)	5550
Pb3_contig_10531	Siphoviridae	Bacteroidetes	lytic virus(916)	5279
Pb3_contig_1082	Siphoviridae	Proteobacteria	temperate virus(35)	55935
Pb3_contig_11065	Siphoviridae	Proteobacteria	temperate virus(35)	24340
Pb3_contig_11591	Podoviridae	Bacteroidetes	unclassified(426)	4479
Pb3_contig_11665	Siphoviridae	Actinobacteria	unclassified(426)	20810
Pb3_contig_1390	Siphoviridae	Unknown	lytic virus(916)	4625
Pb3_contig_1622	Unclassified	Proteobacteria	unclassified(426)	3943
Pb3_contig_186	Myoviridae	Bacteroidetes	lytic virus(916)	4875
Pb3_contig_203	Siphoviridae	Proteobacteria	lytic virus(916)	29635
Pb3_contig_2624	Unclassified	Proteobacteria	unclassified(426)	1290
Pb3_contig_2641	Unclassified	Proteobacteria	unclassified(426)	1474
Pb3_contig_2774	Siphoviridae	Unknown	unclassified(426)	4177
Pb3_contig_2871	Unclassified	Proteobacteria	unclassified(426)	1160
Pb3_contig_293	Siphoviridae	Proteobacteria	unclassified(426)	6103
Pb3_contig_3143	Podoviridae	Unknown	lytic virus(916)	13481
Pb3_contig_3438	Unclassified	Proteobacteria	lytic virus(916)	4158
Pb3_contig_3659	Siphoviridae	Proteobacteria	lytic virus(916)	5063
Pb3_contig_3682	Podoviridae	Proteobacteria	unclassified(426)	1236
Pb3_contig_3950	Siphoviridae	Unknown	unclassified(426)	9615
Pb3_contig_4051	Siphoviridae	Actinobacteria	lytic virus(916)	14381
Pb3_contig_4554	Unclassified	Proteobacteria	unclassified(426)	1109
Pb3_contig_4650	Siphoviridae	Deinococcus-Thermus	unclassified(426)	18794
Pb3_contig_4991	Siphoviridae	Proteobacteria	unclassified(426)	1004
Pb3_contig_5101	Myoviridae	Proteobacteria	lytic virus(916)	2201
Pb3_contig_5106	Siphoviridae	Proteobacteria	temperate virus(35)	8892
Pb3_contig_5156	Unclassified	Proteobacteria	unclassified(426)	1195
Pb3_contig_5460	Siphoviridae	Unknown	unclassified(426)	1078
Pb3_contig_5525	Siphoviridae	Proteobacteria	unclassified(426)	2988
Pb3_contig_5900	Unclassified	Proteobacteria	unclassified(426)	3236
Pb3_contig_5932	Siphoviridae	Actinobacteria	lytic virus(916)	9428
Pb3_contig_6031	Microviridae	Proteobacteria	lytic virus(916)	5192
Pb3_contig_6138	Myoviridae	Proteobacteria	lytic virus(916)	3799
Pb3_contig_6153	Unclassified	Proteobacteria	lytic virus(916)	89229
Pb3_contig_6172	Siphoviridae	Proteobacteria	lytic virus(916)	15754
Pb3_contig_6229	Myoviridae	Proteobacteria	lytic virus(916)	2874
Pb3_contig_6388	Siphoviridae	Unknown	lytic virus(916)	6419
Pb3_contig_7924	Siphoviridae	Proteobacteria	temperate virus(35)	51693
Pb3_contig_7951	Microviridae	Proteobacteria	lytic virus(916)	4952
Pb3_contig_7957	Inoviridae	Proteobacteria	unclassified(426)	8680
Pb3_contig_7976	Microviridae	Proteobacteria	lytic virus(916)	4700
Pb3_contig_7999	Microviridae	Proteobacteria	lytic virus(916)	4700
Pb3_contig_8057	Microviridae	Proteobacteria	lytic virus(916)	5001
Pb3_contig_806	Unclassified	Proteobacteria	lytic virus(916)	1136
Pb3_contig_8204	Microviridae	Proteobacteria	lytic virus(916)	4858
Pb3_contig_8227	Microviridae	Proteobacteria	lytic virus(916)	4716
Pb3_contig_8242	Siphoviridae	Actinobacteria	lytic virus(916)	2751
Pb3_contig_8397	Microviridae	Proteobacteria	lytic virus(916)	4785
Pb3_contig_8405	Microviridae	Proteobacteria	lytic virus(916)	4608
Pb3_contig_8461	Microviridae	Proteobacteria	lytic virus(916)	4839
Pb3_contig_8730	Microviridae	Proteobacteria	lytic virus(916)	6110
Pb3_contig_9216	Unclassified	Proteobacteria	unclassified(426)	58459
Pb3_contig_9273	Siphoviridae	Actinobacteria	lytic virus(916)	2607
Pb3_contig_9480	Unclassified	Proteobacteria	unclassified(426)	1153
Pb+PLA1_contig_10014	Unclassified	Proteobacteria	lytic virus(916)	80913
Pb+PLA1_contig_10166	Siphoviridae	Proteobacteria	lytic virus(916)	3801
Pb+PLA1_contig_10244	Unclassified	Proteobacteria	unclassified(426)	1904
Pb+PLA1_contig_10864	Unclassified	Proteobacteria	unclassified(426)	1596
Pb+PLA1_contig_11186	Unclassified	Proteobacteria	lytic virus(916)	3803
Pb+PLA1_contig_1125	Unclassified	Unknown	unclassified(426)	2528
Pb+PLA1_contig_1127	Siphoviridae	Proteobacteria	unclassified(426)	3763
Pb+PLA1_contig_11355	Siphoviridae	Proteobacteria	lytic virus(916)	3305
Pb+PLA1_contig_11615	Inoviridae	Proteobacteria	lytic virus(916)	1789
Pb+PLA1_contig_1192	Siphoviridae	Unknown	lytic virus(916)	9365
Pb+PLA1_contig_12071	Myoviridae	Proteobacteria	unclassified(426)	3284
Pb+PLA1_contig_1211	Alphasatellitidae	Proteobacteria	unclassified(426)	1907
Pb+PLA1_contig_12150	Unclassified	Proteobacteria	unclassified(426)	1707
Pb+PLA1_contig_1245	Myoviridae	Proteobacteria	lytic virus(916)	64241
Pb+PLA1_contig_12454	Myoviridae	Firmicutes	unclassified(426)	6151
Pb+PLA1_contig_12493	Microviridae	Proteobacteria	lytic virus(916)	4717
Pb+PLA1_contig_12532	Inoviridae	Proteobacteria	unclassified(426)	7917
Pb+PLA1_contig_12543	Microviridae	Proteobacteria	lytic virus(916)	5182
Pb+PLA1_contig_12677	Siphoviridae	Unknown	unclassified(426)	2086
Pb+PLA1_contig_12811	Siphoviridae	Unknown	unclassified(426)	1499
Pb+PLA1_contig_12962	Unclassified	Proteobacteria	unclassified(426)	1293
Pb+PLA1_contig_12983	Microviridae	Proteobacteria	lytic virus(916)	4911
Pb+PLA1_contig_13000	Siphoviridae	Proteobacteria	lytic virus(916)	10273
Pb+PLA1_contig_13036	Microviridae	Proteobacteria	lytic virus(916)	4497
Pb+PLA1_contig_13079	Microviridae	Proteobacteria	lytic virus(916)	5011
Pb+PLA1_contig_13336	Microviridae	Proteobacteria	lytic virus(916)	4863
Pb+PLA1_contig_13356	Unclassified	Proteobacteria	unclassified(426)	1059
Pb+PLA1_contig_13492	Siphoviridae	Actinobacteria	lytic virus(916)	14101
Pb+PLA1_contig_13928	Unclassified	Proteobacteria	unclassified(426)	3012
Pb+PLA1_contig_1406	Siphoviridae	Proteobacteria	lytic virus(916)	1629
Pb+PLA1_contig_14128	Inoviridae	Proteobacteria	lytic virus(916)	4111
Pb+PLA1_contig_14298	Siphoviridae	Proteobacteria	temperate virus(35)	27592
Pb+PLA1_contig_1431	Siphoviridae	Actinobacteria	unclassified(426)	1212
Pb+PLA1_contig_14899	Unclassified	Proteobacteria	lytic virus(916)	7006
Pb+PLA1_contig_15101	Microviridae	Proteobacteria	unclassified(426)	1183
Pb+PLA1_contig_15191	Siphoviridae	Unknown	unclassified(426)	1219
Pb+PLA1_contig_15329	Unclassified	Proteobacteria	lytic virus(916)	2166
Pb+PLA1_contig_1602	Podoviridae	Bacteroidetes	unclassified(426)	11664
Pb+PLA1_contig_16258	Siphoviridae	Proteobacteria	temperate virus(35)	55935
Pb+PLA1_contig_1686	Siphoviridae	Proteobacteria	unclassified(426)	6572
Pb+PLA1_contig_1834	Myoviridae	Proteobacteria	unclassified(426)	27764
Pb+PLA1_contig_2001	Myoviridae	Proteobacteria	lytic virus(916)	5027
Pb+PLA1_contig_2064	Unclassified	Proteobacteria	unclassified(426)	1310
Pb+PLA1_contig_2138	Unclassified	Proteobacteria	unclassified(426)	1588
Pb+PLA1_contig_2169	Unclassified	Proteobacteria	lytic virus(916)	7157
Pb+PLA1_contig_2206	Siphoviridae	Proteobacteria	unclassified(426)	4196
Pb+PLA1_contig_2568	Unclassified	Proteobacteria	lytic virus(916)	9545
Pb+PLA1_contig_2878	Siphoviridae	Firmicutes	unclassified(426)	1743
Pb+PLA1_contig_2959	Siphoviridae	Proteobacteria	unclassified(426)	3257
Pb+PLA1_contig_3484	Unclassified	Proteobacteria	unclassified(426)	1724
Pb+PLA1_contig_3515	Unclassified	Proteobacteria	unclassified(426)	1734
Pb+PLA1_contig_429	Siphoviridae	Proteobacteria	lytic virus(916)	4100
Pb+PLA1_contig_450	Siphoviridae	Bacteroidetes	unclassified(426)	4626
Pb+PLA1_contig_4649	Siphoviridae	Proteobacteria	unclassified(426)	9946
Pb+PLA1_contig_4697	Unclassified	Proteobacteria	lytic virus(916)	4881
Pb+PLA1_contig_4699	Myoviridae	Proteobacteria	unclassified(426)	1217
Pb+PLA1_contig_5650	Microviridae	Proteobacteria	unclassified(426)	1226
Pb+PLA1_contig_6094	Siphoviridae	Proteobacteria	lytic virus(916)	13605
Pb+PLA1_contig_6234	Siphoviridae	Proteobacteria	unclassified(426)	1413
Pb+PLA1_contig_6236	Siphoviridae	Proteobacteria	lytic virus(916)	2696
Pb+PLA1_contig_6578	Siphoviridae	Proteobacteria	unclassified(426)	11238
Pb+PLA1_contig_6955	Unclassified	Proteobacteria	unclassified(426)	1394
Pb+PLA1_contig_7052	Unclassified	Proteobacteria	unclassified(426)	2004
Pb+PLA1_contig_7530	Myoviridae	Bacteroidetes	lytic virus(916)	2692
Pb+PLA1_contig_8015	Siphoviridae	Proteobacteria	lytic virus(916)	1775
Pb+PLA1_contig_857	Unclassified	Proteobacteria	unclassified(426)	10799
Pb+PLA1_contig_8901	Myoviridae	Proteobacteria	unclassified(426)	1584
Pb+PLA1_contig_892	Unclassified	Proteobacteria	unclassified(426)	1727
Pb+PLA1_contig_925	Podoviridae	Proteobacteria	lytic virus(916)	18569
Pb+PLA1_contig_9694	Unclassified	Proteobacteria	lytic virus(916)	5888
Pb+PLA2_contig_10051	Unclassified	Proteobacteria	lytic virus(916)	53848
Pb+PLA2_contig_10502	Unclassified	Proteobacteria	unclassified(426)	1394
Pb+PLA2_contig_10740	Podoviridae	Unknown	lytic virus(916)	10827
Pb+PLA2_contig_11473	Unclassified	Proteobacteria	unclassified(426)	9344
Pb+PLA2_contig_11635	Siphoviridae	Proteobacteria	unclassified(426)	1591
Pb+PLA2_contig_12463	Unclassified	Cyanobacteria	unclassified(426)	1348
Pb+PLA2_contig_12667	Podoviridae	Proteobacteria	lytic virus(916)	6279
Pb+PLA2_contig_12739	Microviridae	Chlamydiae	lytic virus(916)	1179
Pb+PLA2_contig_12896	Unclassified	Proteobacteria	unclassified(426)	2143
Pb+PLA2_contig_13148	Podoviridae	Unknown	lytic virus(916)	10282
Pb+PLA2_contig_14028	Unclassified	Proteobacteria	unclassified(426)	1585
Pb+PLA2_contig_14038	Unclassified	Proteobacteria	lytic virus(916)	2448
Pb+PLA2_contig_14173	Unclassified	Proteobacteria	lytic virus(916)	2967
Pb+PLA2_contig_14385	Siphoviridae	Firmicutes	unclassified(426)	6248
Pb+PLA2_contig_14607	Unclassified	Proteobacteria	temperate virus(35)	3599
Pb+PLA2_contig_14821	Unclassified	Proteobacteria	unclassified(426)	1123
Pb+PLA2_contig_15119	Unclassified	Proteobacteria	lytic virus(916)	6525
Pb+PLA2_contig_15515	Siphoviridae	Unknown	unclassified(426)	1263
Pb+PLA2_contig_15916	Unclassified	Proteobacteria	lytic virus(916)	39954
Pb+PLA2_contig_15949	Microviridae	Proteobacteria	lytic virus(916)	4844
Pb+PLA2_contig_15959	Microviridae	Proteobacteria	lytic virus(916)	4828
Pb+PLA2_contig_15975	Microviridae	Proteobacteria	lytic virus(916)	4842
Pb+PLA2_contig_16078	Microviridae	Proteobacteria	lytic virus(916)	4844
Pb+PLA2_contig_16097	Myoviridae	Proteobacteria	unclassified(426)	2220
Pb+PLA2_contig_16102	Microviridae	Proteobacteria	lytic virus(916)	3823
Pb+PLA2_contig_16128	Microviridae	Proteobacteria	lytic virus(916)	4531
Pb+PLA2_contig_16251	Microviridae	Proteobacteria	lytic virus(916)	5100
Pb+PLA2_contig_16271	Microviridae	Proteobacteria	lytic virus(916)	4719
Pb+PLA2_contig_16380	Microviridae	Proteobacteria	lytic virus(916)	4599
Pb+PLA2_contig_16454	Unclassified	Firmicutes	lytic virus(916)	3353
Pb+PLA2_contig_16586	Microviridae	Proteobacteria	lytic virus(916)	5157
Pb+PLA2_contig_16593	Microviridae	Proteobacteria	lytic virus(916)	4887
Pb+PLA2_contig_1698	Siphoviridae	Unknown	unclassified(426)	2091
Pb+PLA2_contig_1847	Microviridae	Proteobacteria	unclassified(426)	1339
Pb+PLA2_contig_2077	Unclassified	Proteobacteria	unclassified(426)	4085
Pb+PLA2_contig_2172	Sphaerolipoviridae	Proteobacteria	unclassified(426)	1161
Pb+PLA2_contig_2392	Podoviridae	Proteobacteria	lytic virus(916)	2892
Pb+PLA2_contig_2821	Microviridae	Proteobacteria	lytic virus(916)	2843
Pb+PLA2_contig_2889	Podoviridae	Bacteroidetes	lytic virus(916)	3008
Pb+PLA2_contig_3147	Microviridae	Unknown	unclassified(426)	1050
Pb+PLA2_contig_3397	Myoviridae	Unknown	lytic virus(916)	9290
Pb+PLA2_contig_3463	Unclassified	Actinobacteria	unclassified(426)	7185
Pb+PLA2_contig_3654	Myoviridae	Proteobacteria	unclassified(426)	1814
Pb+PLA2_contig_3680	Siphoviridae	Unknown	unclassified(426)	1052
Pb+PLA2_contig_4301	Siphoviridae	Unknown	lytic virus(916)	1335
Pb+PLA2_contig_4322	Siphoviridae	Actinobacteria	lytic virus(916)	11560
Pb+PLA2_contig_4540	Siphoviridae	Proteobacteria	temperate virus(35)	54163
Pb+PLA2_contig_4725	Siphoviridae	Proteobacteria	unclassified(426)	1404
Pb+PLA2_contig_4756	Unclassified	Firmicutes	lytic virus(916)	3380
Pb+PLA2_contig_4916	Siphoviridae	Unknown	lytic virus(916)	12079
Pb+PLA2_contig_4984	Myoviridae	Unknown	unclassified(426)	1026
Pb+PLA2_contig_4994	Siphoviridae	Unknown	lytic virus(916)	2890
Pb+PLA2_contig_5997	Microviridae	Proteobacteria	lytic virus(916)	1120
Pb+PLA2_contig_6020	Siphoviridae	Unknown	lytic virus(916)	4418
Pb+PLA2_contig_6379	Unclassified	Proteobacteria	unclassified(426)	2438
Pb+PLA2_contig_6711	Myoviridae	Proteobacteria	lytic virus(916)	9308
Pb+PLA2_contig_6889	Unclassified	Proteobacteria	unclassified(426)	1702
Pb+PLA2_contig_7335	Sphaerolipoviridae	Proteobacteria	lytic virus(916)	2005
Pb+PLA2_contig_7553	Myoviridae	Unknown	lytic virus(916)	3977
Pb+PLA2_contig_7554	Myoviridae	Proteobacteria	lytic virus(916)	7885
Pb+PLA2_contig_7934	Unclassified	Proteobacteria	unclassified(426)	1867
Pb+PLA2_contig_8223	Unclassified	Proteobacteria	lytic virus(916)	8627
Pb+PLA2_contig_8748	Unclassified	Proteobacteria	lytic virus(916)	54169
Pb+PLA2_contig_936	Unclassified	Proteobacteria	lytic virus(916)	3707
Pb+PLA2_contig_990	Myoviridae	Proteobacteria	unclassified(426)	1768
Pb+PLA3_contig_10086	Siphoviridae	Proteobacteria	lytic virus(916)	6613
Pb+PLA3_contig_10286	Siphoviridae	Proteobacteria	lytic virus(916)	2252
Pb+PLA3_contig_10526	Siphoviridae	Proteobacteria	unclassified(426)	3669
Pb+PLA3_contig_10689	Unclassified	Proteobacteria	lytic virus(916)	1294
Pb+PLA3_contig_10936	Unclassified	Proteobacteria	lytic virus(916)	6596
Pb+PLA3_contig_11122	Unclassified	Proteobacteria	unclassified(426)	1360
Pb+PLA3_contig_11222	Siphoviridae	Proteobacteria	lytic virus(916)	1194
Pb+PLA3_contig_1130	Unclassified	Proteobacteria	lytic virus(916)	2236
Pb+PLA3_contig_11555	Unclassified	Proteobacteria	unclassified(426)	1530
Pb+PLA3_contig_11624	Podoviridae	Proteobacteria	lytic virus(916)	3075
Pb+PLA3_contig_11914	Siphoviridae	Proteobacteria	unclassified(426)	1294
Pb+PLA3_contig_12141	Podoviridae	Unknown	lytic virus(916)	3977
Pb+PLA3_contig_12464	Siphoviridae	Proteobacteria	lytic virus(916)	37984
Pb+PLA3_contig_12530	Microviridae	Proteobacteria	lytic virus(916)	4674
Pb+PLA3_contig_12548	Microviridae	Proteobacteria	lytic virus(916)	4860
Pb+PLA3_contig_12678	Unclassified	Proteobacteria	unclassified(426)	1289
Pb+PLA3_contig_12679	Siphoviridae	Unknown	lytic virus(916)	2958
Pb+PLA3_contig_12759	Microviridae	Proteobacteria	lytic virus(916)	5099
Pb+PLA3_contig_12817	Microviridae	Proteobacteria	unclassified(426)	1910
Pb+PLA3_contig_12818	Microviridae	Proteobacteria	lytic virus(916)	5226
Pb+PLA3_contig_12819	Siphoviridae	Proteobacteria	lytic virus(916)	9526
Pb+PLA3_contig_12865	Microviridae	Proteobacteria	lytic virus(916)	4860
Pb+PLA3_contig_12866	Microviridae	Proteobacteria	lytic virus(916)	4764
Pb+PLA3_contig_12948	Microviridae	Proteobacteria	lytic virus(916)	4817
Pb+PLA3_contig_13083	Microviridae	Proteobacteria	lytic virus(916)	4712
Pb+PLA3_contig_13466	Siphoviridae	Proteobacteria	unclassified(426)	21509
Pb+PLA3_contig_14089	Siphoviridae	Proteobacteria	unclassified(426)	1481
Pb+PLA3_contig_14212	Siphoviridae	Unknown	lytic virus(916)	7878
Pb+PLA3_contig_14274	Microviridae	Proteobacteria	lytic virus(916)	2874
Pb+PLA3_contig_14515	Microviridae	Proteobacteria	unclassified(426)	1440
Pb+PLA3_contig_15075	Podoviridae	Proteobacteria	lytic virus(916)	16265
Pb+PLA3_contig_15181	Unclassified	Bacteroidetes	unclassified(426)	2640
Pb+PLA3_contig_15204	Siphoviridae	Unknown	lytic virus(916)	20506
Pb+PLA3_contig_1524	Unclassified	Proteobacteria	lytic virus(916)	56359
Pb+PLA3_contig_1636	Siphoviridae	Unknown	lytic virus(916)	3224
Pb+PLA3_contig_1680	Microviridae	Proteobacteria	unclassified(426)	1465
Pb+PLA3_contig_1855	Unclassified	Firmicutes	unclassified(426)	1228
Pb+PLA3_contig_1921	Myoviridae	Proteobacteria	lytic virus(916)	13496
Pb+PLA3_contig_2041	Myoviridae	Unknown	lytic virus(916)	6610
Pb+PLA3_contig_2267	Microviridae	Proteobacteria	lytic virus(916)	4864
Pb+PLA3_contig_2309	Unclassified	Proteobacteria	unclassified(426)	12749
Pb+PLA3_contig_2420	Unclassified	Proteobacteria	lytic virus(916)	5041
Pb+PLA3_contig_2512	Unclassified	Bacteroidetes	lytic virus(916)	17529
Pb+PLA3_contig_2522	Unclassified	Proteobacteria	unclassified(426)	17113
Pb+PLA3_contig_2636	Siphoviridae	Proteobacteria	unclassified(426)	5151
Pb+PLA3_contig_2810	Unclassified	Proteobacteria	lytic virus(916)	11122
Pb+PLA3_contig_2939	Unclassified	Proteobacteria	unclassified(426)	2396
Pb+PLA3_contig_298	Siphoviridae	Proteobacteria	lytic virus(916)	8488
Pb+PLA3_contig_3349	Podoviridae	Bacteroidetes	lytic virus(916)	4220
Pb+PLA3_contig_3358	Unclassified	Firmicutes	lytic virus(916)	3306
Pb+PLA3_contig_3949	Siphoviridae	Proteobacteria	lytic virus(916)	9135
Pb+PLA3_contig_411	Unclassified	Proteobacteria	lytic virus(916)	4920
Pb+PLA3_contig_4126	Siphoviridae	Proteobacteria	unclassified(426)	5896
Pb+PLA3_contig_4205	Siphoviridae	Proteobacteria	lytic virus(916)	8811
Pb+PLA3_contig_4247	Unclassified	Proteobacteria	lytic virus(916)	1298
Pb+PLA3_contig_470	Siphoviridae	Proteobacteria	unclassified(426)	1153
Pb+PLA3_contig_4978	Siphoviridae	Proteobacteria	lytic virus(916)	3763
Pb+PLA3_contig_5273	Siphoviridae	Bacteroidetes	lytic virus(916)	9634
Pb+PLA3_contig_5560	Siphoviridae	Actinobacteria	lytic virus(916)	1081
Pb+PLA3_contig_5761	Podoviridae	Proteobacteria	unclassified(426)	1517
Pb+PLA3_contig_5874	Microviridae	Proteobacteria	unclassified(426)	1910
Pb+PLA3_contig_6457	Unclassified	Proteobacteria	unclassified(426)	4194
Pb+PLA3_contig_7021	Microviridae	Proteobacteria	unclassified(426)	1072
Pb+PLA3_contig_7244	Microviridae	Proteobacteria	lytic virus(916)	5179
Pb+PLA3_contig_77	Podoviridae	Firmicutes	lytic virus(916)	7001
Pb+PLA3_contig_7720	Siphoviridae	Proteobacteria	lytic virus(916)	15672
Pb+PLA3_contig_7870	Siphoviridae	Proteobacteria	lytic virus(916)	40604
Pb+PLA3_contig_7915	Microviridae	Proteobacteria	lytic virus(916)	3181
Pb+PLA3_contig_82	Unclassified	Proteobacteria	lytic virus(916)	5521
Pb+PLA3_contig_8359	Myoviridae	Unknown	lytic virus(916)	1532
Pb+PLA3_contig_8403	Podoviridae	Proteobacteria	lytic virus(916)	3568
Pb+PLA3_contig_8582	Unclassified	Proteobacteria	unclassified(426)	2323
Pb+PLA3_contig_864	Siphoviridae	Firmicutes	unclassified(426)	1812
Pb+PLA3_contig_8678	Siphoviridae	Unknown	lytic virus(916)	5295
Pb+PLA3_contig_8707	Inoviridae	Proteobacteria	unclassified(426)	2124
PLA1_contig_10119	Siphoviridae	Proteobacteria	lytic virus(916)	5652
PLA1_contig_11376	Unclassified	Proteobacteria	lytic virus(916)	26392
PLA1_contig_11392	Unclassified	Proteobacteria	lytic virus(916)	14388
PLA1_contig_11427	Siphoviridae	Actinobacteria	unclassified(426)	4013
PLA1_contig_12076	Myoviridae	Actinobacteria	lytic virus(916)	1933
PLA1_contig_12512	Siphoviridae	Unknown	lytic virus(916)	1768
PLA1_contig_1280	Unclassified	Proteobacteria	unclassified(426)	2341
PLA1_contig_12811	Microviridae	Proteobacteria	unclassified(426)	1032
PLA1_contig_1399	Unclassified	Proteobacteria	lytic virus(916)	2430
PLA1_contig_14013	Siphoviridae	Proteobacteria	lytic virus(916)	7904
PLA1_contig_14536	Unclassified	Firmicutes	unclassified(426)	2996
PLA1_contig_14758	Unclassified	Proteobacteria	lytic virus(916)	3928
PLA1_contig_15202	Podoviridae	Proteobacteria	unclassified(426)	1568
PLA1_contig_15858	Microviridae	Proteobacteria	lytic virus(916)	4963
PLA1_contig_15937	Unclassified	Proteobacteria	unclassified(426)	2034
PLA1_contig_16280	Unclassified	Chloroflexi	unclassified(426)	10750
PLA1_contig_1688	Siphoviridae	Proteobacteria	lytic virus(916)	8237
PLA1_contig_1701	Unclassified	Proteobacteria	unclassified(426)	1594
PLA1_contig_17081	Unclassified	Proteobacteria	unclassified(426)	1237
PLA1_contig_17166	Siphoviridae	Proteobacteria	lytic virus(916)	37222
PLA1_contig_1726	Siphoviridae	Firmicutes	lytic virus(916)	8813
PLA1_contig_18308	Siphoviridae	Proteobacteria	lytic virus(916)	8371
PLA1_contig_1861	Siphoviridae	Unknown	lytic virus(916)	24161
PLA1_contig_18839	Unclassified	Proteobacteria	unclassified(426)	6121
PLA1_contig_18849	Unclassified	Proteobacteria	lytic virus(916)	10689
PLA1_contig_19507	Siphoviridae	Proteobacteria	temperate virus(35)	61881
PLA1_contig_19822	Myoviridae	Proteobacteria	unclassified(426)	36781
PLA1_contig_20637	Unclassified	Proteobacteria	lytic virus(916)	6627
PLA1_contig_2192	Siphoviridae	Unknown	lytic virus(916)	3715
PLA1_contig_22133	Unclassified	Proteobacteria	lytic virus(916)	51328
PLA1_contig_2281	Microviridae	Chloroflexi	lytic virus(916)	4790
PLA1_contig_2292	Siphoviridae	Actinobacteria	lytic virus(916)	12437
PLA1_contig_2307	Siphoviridae	Proteobacteria	lytic virus(916)	29947
PLA1_contig_23079	Siphoviridae	Unknown	lytic virus(916)	9472
PLA1_contig_23420	Siphoviridae	Unknown	lytic virus(916)	5090
PLA1_contig_23517	Unclassified	Proteobacteria	unclassified(426)	1759
PLA1_contig_23684	Microviridae	Proteobacteria	unclassified(426)	1154
PLA1_contig_24106	Microviridae	Proteobacteria	lytic virus(916)	2025
PLA1_contig_24956	Myoviridae	Proteobacteria	lytic virus(916)	7467
PLA1_contig_25174	Siphoviridae	Unknown	lytic virus(916)	1654
PLA1_contig_25416	Siphoviridae	Unknown	lytic virus(916)	9414
PLA1_contig_25814	Siphoviridae	Proteobacteria	lytic virus(916)	15994
PLA1_contig_26065	Siphoviridae	Proteobacteria	lytic virus(916)	14838
PLA1_contig_26183	Podoviridae	Unknown	lytic virus(916)	10731
PLA1_contig_26658	Unclassified	Proteobacteria	unclassified(426)	3324
PLA1_contig_26981	Unclassified	Proteobacteria	unclassified(426)	1424
PLA1_contig_27516	Unclassified	Proteobacteria	unclassified(426)	2548
PLA1_contig_28327	Siphoviridae	Proteobacteria	lytic virus(916)	28826
PLA1_contig_30028	Podoviridae	Proteobacteria	lytic virus(916)	9119
PLA1_contig_3028	Microviridae	Proteobacteria	lytic virus(916)	6250
PLA1_contig_30409	Siphoviridae	Proteobacteria	lytic virus(916)	9964
PLA1_contig_30820	Siphoviridae	Proteobacteria	unclassified(426)	2595
PLA1_contig_31042	Myoviridae	Proteobacteria	lytic virus(916)	5799
PLA1_contig_31486	Microviridae	Proteobacteria	unclassified(426)	1811
PLA1_contig_31775	Unclassified	Proteobacteria	unclassified(426)	1322
PLA1_contig_31870	Myoviridae	Proteobacteria	lytic virus(916)	11464
PLA1_contig_3227	Podoviridae	Proteobacteria	lytic virus(916)	20916
PLA1_contig_32621	Unclassified	Proteobacteria	unclassified(426)	2537
PLA1_contig_33179	Microviridae	Proteobacteria	lytic virus(916)	4716
PLA1_contig_33235	Microviridae	Proteobacteria	lytic virus(916)	5968
PLA1_contig_33261	Microviridae	Proteobacteria	lytic virus(916)	4928
PLA1_contig_33375	Unclassified	Proteobacteria	lytic virus(916)	2131
PLA1_contig_33453	Microviridae	Proteobacteria	lytic virus(916)	4619
PLA1_contig_33546	Myoviridae	Proteobacteria	unclassified(426)	1219
PLA1_contig_33649	Microviridae	Proteobacteria	lytic virus(916)	4724
PLA1_contig_33659	Microviridae	Proteobacteria	lytic virus(916)	4380
PLA1_contig_33725	Microviridae	Proteobacteria	lytic virus(916)	5159
PLA1_contig_33928	Microviridae	Proteobacteria	lytic virus(916)	4570
PLA1_contig_34152	Microviridae	Proteobacteria	lytic virus(916)	5018
PLA1_contig_34233	Microviridae	Proteobacteria	lytic virus(916)	4953
PLA1_contig_34251	Microviridae	Proteobacteria	lytic virus(916)	4809
PLA1_contig_34261	Microviridae	Proteobacteria	lytic virus(916)	4998
PLA1_contig_34278	Microviridae	Proteobacteria	lytic virus(916)	4942
PLA1_contig_34305	Microviridae	Proteobacteria	lytic virus(916)	5014
PLA1_contig_34328	Microviridae	Proteobacteria	lytic virus(916)	4836
PLA1_contig_34353	Microviridae	Proteobacteria	lytic virus(916)	4614
PLA1_contig_34368	Microviridae	Proteobacteria	lytic virus(916)	4661
PLA1_contig_34390	Microviridae	Proteobacteria	lytic virus(916)	4963
PLA1_contig_34436	Microviridae	Unknown	lytic virus(916)	4673
PLA1_contig_34473	Microviridae	Proteobacteria	lytic virus(916)	6085
PLA1_contig_34512	Microviridae	Proteobacteria	unclassified(426)	5666
PLA1_contig_34563	Unclassified	Proteobacteria	lytic virus(916)	2267
PLA1_contig_34630	Microviridae	Proteobacteria	lytic virus(916)	4542
PLA1_contig_34697	Microviridae	Unknown	lytic virus(916)	6080
PLA1_contig_34750	Microviridae	Proteobacteria	lytic virus(916)	4981
PLA1_contig_34766	Microviridae	Proteobacteria	lytic virus(916)	4450
PLA1_contig_34802	Microviridae	Proteobacteria	lytic virus(916)	4963
PLA1_contig_34856	Microviridae	Proteobacteria	lytic virus(916)	4726
PLA1_contig_34875	Microviridae	Unknown	lytic virus(916)	4460
PLA1_contig_34925	Microviridae	Proteobacteria	lytic virus(916)	5988
PLA1_contig_34948	Microviridae	Proteobacteria	lytic virus(916)	4768
PLA1_contig_34988	Microviridae	Proteobacteria	lytic virus(916)	4761
PLA1_contig_35015	Microviridae	Proteobacteria	lytic virus(916)	4739
PLA1_contig_3504	Microviridae	Proteobacteria	lytic virus(916)	5079
PLA1_contig_35049	Microviridae	Proteobacteria	lytic virus(916)	4450
PLA1_contig_3510	Unclassified	Proteobacteria	unclassified(426)	1027
PLA1_contig_35138	Microviridae	Proteobacteria	lytic virus(916)	4524
PLA1_contig_35252	Microviridae	Proteobacteria	lytic virus(916)	4799
PLA1_contig_35362	Microviridae	Proteobacteria	lytic virus(916)	4909
PLA1_contig_35382	Microviridae	Proteobacteria	lytic virus(916)	4915
PLA1_contig_35402	Microviridae	Proteobacteria	lytic virus(916)	4746
PLA1_contig_35414	Microviridae	Proteobacteria	lytic virus(916)	4428
PLA1_contig_35416	Siphoviridae	Unknown	lytic virus(916)	18201
PLA1_contig_35516	Microviridae	Proteobacteria	lytic virus(916)	4663
PLA1_contig_35554	Microviridae	Proteobacteria	lytic virus(916)	4770
PLA1_contig_35591	Microviridae	Proteobacteria	lytic virus(916)	4810
PLA1_contig_35675	Microviridae	Proteobacteria	lytic virus(916)	4911
PLA1_contig_35711	Microviridae	Proteobacteria	lytic virus(916)	4703
PLA1_contig_35831	Unclassified	Proteobacteria	unclassified(426)	2465
PLA1_contig_35946	Siphoviridae	Unknown	lytic virus(916)	10169
PLA1_contig_35977	Microviridae	Proteobacteria	lytic virus(916)	4842
PLA1_contig_35996	Microviridae	Proteobacteria	lytic virus(916)	4867
PLA1_contig_36189	Microviridae	Proteobacteria	lytic virus(916)	4763
PLA1_contig_36197	Siphoviridae	Actinobacteria	lytic virus(916)	34428
PLA1_contig_36651	Microviridae	Proteobacteria	lytic virus(916)	2821
PLA1_contig_4034	Siphoviridae	Proteobacteria	lytic virus(916)	5649
PLA1_contig_4914	Microviridae	Proteobacteria	lytic virus(916)	11047
PLA1_contig_5249	Siphoviridae	Firmicutes	lytic virus(916)	2276
PLA1_contig_5532	Siphoviridae	Unknown	temperate virus(35)	33566
PLA1_contig_5685	Unclassified	Proteobacteria	lytic virus(916)	1958
PLA1_contig_5800	Siphoviridae	Proteobacteria	lytic virus(916)	21879
PLA1_contig_590	Myoviridae	Unknown	unclassified(426)	4461
PLA1_contig_6671	Unclassified	Proteobacteria	lytic virus(916)	8037
PLA1_contig_7095	Microviridae	Proteobacteria	lytic virus(916)	6409
PLA1_contig_7353	Siphoviridae	Proteobacteria	unclassified(426)	1090
PLA1_contig_740	Unclassified	Proteobacteria	unclassified(426)	1109
PLA1_contig_7406	Siphoviridae	Proteobacteria	unclassified(426)	3089
PLA1_contig_7542	Microviridae	Proteobacteria	lytic virus(916)	4767
PLA1_contig_7765	Siphoviridae	Proteobacteria	unclassified(426)	1051
PLA1_contig_7814	Siphoviridae	Proteobacteria	lytic virus(916)	7967
PLA1_contig_8023	Siphoviridae	Unknown	lytic virus(916)	3293
PLA1_contig_8473	Siphoviridae	Proteobacteria	lytic virus(916)	1598
PLA1_contig_8528	Mimiviridae	Chordata	unclassified(426)	1414
PLA1_contig_8540	Siphoviridae	Proteobacteria	unclassified(426)	1342
PLA1_contig_885	Unclassified	Proteobacteria	unclassified(426)	4869
PLA1_contig_9539	Microviridae	Proteobacteria	lytic virus(916)	4672
PLA1_contig_9694	Myoviridae	Unknown	lytic virus(916)	14077
PLA1_contig_9951	Microviridae	Proteobacteria	lytic virus(916)	4624
PLA2_contig_10017	Microviridae	Proteobacteria	lytic virus(916)	4675
PLA2_contig_10044	Microviridae	Proteobacteria	lytic virus(916)	4716
PLA2_contig_10087	Myoviridae	Unknown	unclassified(426)	1373
PLA2_contig_10096	Microviridae	Proteobacteria	lytic virus(916)	4855
PLA2_contig_10123	Microviridae	Proteobacteria	lytic virus(916)	4890
PLA2_contig_10172	Microviridae	Proteobacteria	lytic virus(916)	4558
PLA2_contig_10206	Microviridae	Proteobacteria	lytic virus(916)	4898
PLA2_contig_10234	Microviridae	Proteobacteria	lytic virus(916)	5150
PLA2_contig_10256	Microviridae	Unknown	lytic virus(916)	1029
PLA2_contig_10261	Microviridae	Proteobacteria	lytic virus(916)	5114
PLA2_contig_10276	Microviridae	Proteobacteria	lytic virus(916)	4872
PLA2_contig_10289	Microviridae	Proteobacteria	lytic virus(916)	4609
PLA2_contig_10306	Microviridae	Proteobacteria	lytic virus(916)	4547
PLA2_contig_10346	Microviridae	Proteobacteria	lytic virus(916)	4963
PLA2_contig_10360	Microviridae	Proteobacteria	lytic virus(916)	4733
PLA2_contig_10422	Microviridae	Proteobacteria	lytic virus(916)	4944
PLA2_contig_10432	Microviridae	Proteobacteria	lytic virus(916)	5001
PLA2_contig_10442	Microviridae	Proteobacteria	lytic virus(916)	4878
PLA2_contig_10451	Microviridae	Proteobacteria	lytic virus(916)	4924
PLA2_contig_10462	Microviridae	Proteobacteria	lytic virus(916)	4875
PLA2_contig_10467	Microviridae	Proteobacteria	lytic virus(916)	5165
PLA2_contig_10477	Microviridae	Unknown	lytic virus(916)	4651
PLA2_contig_10493	Unclassified	Proteobacteria	lytic virus(916)	16617
PLA2_contig_10502	Inoviridae	Proteobacteria	unclassified(426)	1819
PLA2_contig_10510	Microviridae	Proteobacteria	lytic virus(916)	4857
PLA2_contig_10531	Microviridae	Proteobacteria	lytic virus(916)	4441
PLA2_contig_10539	Microviridae	Proteobacteria	lytic virus(916)	5357
PLA2_contig_10553	Microviridae	Proteobacteria	lytic virus(916)	2104
PLA2_contig_10569	Microviridae	Proteobacteria	lytic virus(916)	4980
PLA2_contig_10684	Microviridae	Proteobacteria	lytic virus(916)	4489
PLA2_contig_10727	Microviridae	Proteobacteria	lytic virus(916)	4646
PLA2_contig_10778	Microviridae	Proteobacteria	lytic virus(916)	4852
PLA2_contig_10797	Microviridae	Proteobacteria	lytic virus(916)	5229
PLA2_contig_10851	Microviridae	Proteobacteria	lytic virus(916)	4783
PLA2_contig_10878	Microviridae	Proteobacteria	lytic virus(916)	4847
PLA2_contig_10906	Microviridae	Proteobacteria	lytic virus(916)	4797
PLA2_contig_10935	Microviridae	Proteobacteria	lytic virus(916)	4582
PLA2_contig_10974	Microviridae	Proteobacteria	lytic virus(916)	4677
PLA2_contig_11031	Podoviridae	Unknown	lytic virus(916)	9070
PLA2_contig_11046	Microviridae	Proteobacteria	lytic virus(916)	4975
PLA2_contig_11050	Microviridae	Proteobacteria	lytic virus(916)	4844
PLA2_contig_11056	Microviridae	Proteobacteria	lytic virus(916)	1470
PLA2_contig_11070	Microviridae	Proteobacteria	lytic virus(916)	4982
PLA2_contig_11094	Microviridae	Proteobacteria	lytic virus(916)	5019
PLA2_contig_11132	Microviridae	Proteobacteria	lytic virus(916)	4946
PLA2_contig_11150	Microviridae	Proteobacteria	lytic virus(916)	4889
PLA2_contig_11187	Microviridae	Proteobacteria	lytic virus(916)	4540
PLA2_contig_11205	Microviridae	Proteobacteria	lytic virus(916)	4781
PLA2_contig_11210	Microviridae	Proteobacteria	lytic virus(916)	4597
PLA2_contig_11223	Microviridae	Proteobacteria	lytic virus(916)	4765
PLA2_contig_11355	Microviridae	Proteobacteria	lytic virus(916)	4768
PLA2_contig_11372	Microviridae	Chlorobi	lytic virus(916)	4888
PLA2_contig_11383	Microviridae	Proteobacteria	lytic virus(916)	4957
PLA2_contig_11435	Microviridae	Proteobacteria	lytic virus(916)	5018
PLA2_contig_11438	Microviridae	Proteobacteria	lytic virus(916)	4491
PLA2_contig_11767	Microviridae	Unknown	lytic virus(916)	6080
PLA2_contig_12144	Podoviridae	Proteobacteria	lytic virus(916)	7091
PLA2_contig_12181	Siphoviridae	Unknown	lytic virus(916)	6702
PLA2_contig_12846	Unclassified	Proteobacteria	temperate virus(35)	34072
PLA2_contig_13018	Podoviridae	Proteobacteria	unclassified(426)	1162
PLA2_contig_13443	Microviridae	Proteobacteria	lytic virus(916)	4659
PLA2_contig_13475	Microviridae	Proteobacteria	unclassified(426)	1936
PLA2_contig_13481	Unclassified	Proteobacteria	lytic virus(916)	1648
PLA2_contig_13593	Podoviridae	Unknown	unclassified(426)	1546
PLA2_contig_1371	Unclassified	Proteobacteria	temperate virus(35)	25653
PLA2_contig_13811	Siphoviridae	Proteobacteria	temperate virus(35)	20205
PLA2_contig_13860	Unclassified	Proteobacteria	unclassified(426)	1334
PLA2_contig_13877	Siphoviridae	Unknown	lytic virus(916)	11319
PLA2_contig_1403	Podoviridae	Proteobacteria	lytic virus(916)	6208
PLA2_contig_14234	Microviridae	Proteobacteria	lytic virus(916)	3323
PLA2_contig_14257	Microviridae	Proteobacteria	lytic virus(916)	4790
PLA2_contig_14318	Siphoviridae	Proteobacteria	unclassified(426)	1666
PLA2_contig_14432	Siphoviridae	Actinobacteria	lytic virus(916)	7165
PLA2_contig_14580	Siphoviridae	Proteobacteria	lytic virus(916)	8841
PLA2_contig_14744	Siphoviridae	Unknown	unclassified(426)	1229
PLA2_contig_15117	Siphoviridae	Proteobacteria	unclassified(426)	2382
PLA2_contig_15229	Podoviridae	Proteobacteria	lytic virus(916)	4640
PLA2_contig_15374	Podoviridae	Proteobacteria	lytic virus(916)	9496
PLA2_contig_15445	Siphoviridae	Unknown	lytic virus(916)	1601
PLA2_contig_15483	Microviridae	Proteobacteria	lytic virus(916)	4708
PLA2_contig_15501	Microviridae	Proteobacteria	lytic virus(916)	4242
PLA2_contig_15584	Microviridae	Proteobacteria	lytic virus(916)	5159
PLA2_contig_15607	Podoviridae	Actinobacteria	unclassified(426)	2540
PLA2_contig_15623	Siphoviridae	Proteobacteria	lytic virus(916)	37613
PLA2_contig_15701	Unclassified	Proteobacteria	unclassified(426)	1923
PLA2_contig_15743	Unclassified	Proteobacteria	unclassified(426)	7635
PLA2_contig_15932	Microviridae	Proteobacteria	unclassified(426)	1021
PLA2_contig_15935	Unclassified	Proteobacteria	temperate virus(35)	13426
PLA2_contig_15961	Siphoviridae	Proteobacteria	temperate virus(35)	54320
PLA2_contig_15981	Podoviridae	Firmicutes	lytic virus(916)	4517
PLA2_contig_1643	Microviridae	Proteobacteria	lytic virus(916)	4876
PLA2_contig_1681	Podoviridae	Proteobacteria	unclassified(426)	1163
PLA2_contig_203	Podoviridae	Proteobacteria	lytic virus(916)	3249
PLA2_contig_2077	Siphoviridae	Firmicutes	lytic virus(916)	3257
PLA2_contig_2080	Microviridae	Bacteroidetes	unclassified(426)	1408
PLA2_contig_256	Microviridae	Proteobacteria	unclassified(426)	2314
PLA2_contig_2597	Myoviridae	Unknown	unclassified(426)	4260
PLA2_contig_2996	Siphoviridae	Proteobacteria	unclassified(426)	1569
PLA2_contig_3099	Siphoviridae	Proteobacteria	unclassified(426)	1376
PLA2_contig_3104	Microviridae	Unknown	lytic virus(916)	6071
PLA2_contig_3187	Unclassified	Proteobacteria	unclassified(426)	2232
PLA2_contig_3333	Siphoviridae	Proteobacteria	lytic virus(916)	18058
PLA2_contig_3426	Unclassified	Proteobacteria	lytic virus(916)	30504
PLA2_contig_3432	Siphoviridae	Proteobacteria	unclassified(426)	1229
PLA2_contig_3448	Podoviridae	Proteobacteria	unclassified(426)	3184
PLA2_contig_3742	Podoviridae	Proteobacteria	lytic virus(916)	15464
PLA2_contig_3864	Unclassified	Proteobacteria	unclassified(426)	1090
PLA2_contig_4211	Unclassified	Proteobacteria	unclassified(426)	1099
PLA2_contig_4274	Myoviridae	Proteobacteria	lytic virus(916)	6099
PLA2_contig_4311	Microviridae	Proteobacteria	lytic virus(916)	4521
PLA2_contig_4407	Microviridae	Proteobacteria	lytic virus(916)	2384
PLA2_contig_4436	Podoviridae	Proteobacteria	lytic virus(916)	20719
PLA2_contig_4804	Microviridae	Proteobacteria	unclassified(426)	2932
PLA2_contig_4941	Myoviridae	Proteobacteria	unclassified(426)	5119
PLA2_contig_5229	Microviridae	Proteobacteria	unclassified(426)	1499
PLA2_contig_5235	Siphoviridae	Proteobacteria	unclassified(426)	37399
PLA2_contig_5393	Unclassified	Proteobacteria	unclassified(426)	1322
PLA2_contig_5536	Microviridae	Proteobacteria	lytic virus(916)	5065
PLA2_contig_5703	Podoviridae	Proteobacteria	unclassified(426)	1386
PLA2_contig_5796	Microviridae	Proteobacteria	lytic virus(916)	3035
PLA2_contig_6053	Siphoviridae	Proteobacteria	lytic virus(916)	16156
PLA2_contig_6057	Microviridae	Proteobacteria	unclassified(426)	2086
PLA2_contig_6154	Unclassified	Proteobacteria	lytic virus(916)	3210
PLA2_contig_6346	Unclassified	Proteobacteria	lytic virus(916)	19699
PLA2_contig_6450	Siphoviridae	Proteobacteria	lytic virus(916)	7645
PLA2_contig_6671	Unclassified	Proteobacteria	lytic virus(916)	9794
PLA2_contig_675	Unclassified	Proteobacteria	unclassified(426)	1343
PLA2_contig_6795	Myoviridae	Proteobacteria	unclassified(426)	31474
PLA2_contig_6837	Microviridae	Unknown	unclassified(426)	1356
PLA2_contig_6938	Unclassified	Proteobacteria	unclassified(426)	1284
PLA2_contig_7129	Podoviridae	Firmicutes	lytic virus(916)	1348
PLA2_contig_7235	Unclassified	Proteobacteria	lytic virus(916)	18448
PLA2_contig_725	Microviridae	Proteobacteria	lytic virus(916)	2539
PLA2_contig_7399	Unclassified	Proteobacteria	lytic virus(916)	5237
PLA2_contig_7679	Siphoviridae	Proteobacteria	lytic virus(916)	13229
PLA2_contig_7805	Siphoviridae	Proteobacteria	unclassified(426)	2326
PLA2_contig_7852	Podoviridae	Unknown	lytic virus(916)	18058
PLA2_contig_7911	Microviridae	Proteobacteria	unclassified(426)	1589
PLA2_contig_803	Unclassified	Proteobacteria	temperate virus(35)	53864
PLA2_contig_8121	Siphoviridae	Proteobacteria	unclassified(426)	1098
PLA2_contig_8232	Siphoviridae	Proteobacteria	temperate virus(35)	38006
PLA2_contig_8256	Unclassified	Unknown	lytic virus(916)	14591
PLA2_contig_8463	Unclassified	Proteobacteria	unclassified(426)	1155
PLA2_contig_8474	Microviridae	Proteobacteria	lytic virus(916)	4533
PLA2_contig_858	Podoviridae	Unknown	unclassified(426)	1383
PLA2_contig_8710	Microviridae	Proteobacteria	lytic virus(916)	4731
PLA2_contig_882	Siphoviridae	Proteobacteria	unclassified(426)	1547
PLA2_contig_8913	Podoviridae	Unknown	lytic virus(916)	3928
PLA2_contig_9095	Microviridae	Proteobacteria	lytic virus(916)	3209
PLA2_contig_9127	Siphoviridae	Proteobacteria	lytic virus(916)	5154
PLA2_contig_9314	Microviridae	Proteobacteria	lytic virus(916)	5205
PLA2_contig_9506	Siphoviridae	Unknown	lytic virus(916)	1260
PLA2_contig_9641	Siphoviridae	Proteobacteria	unclassified(426)	1136
PLA2_contig_9705	Microviridae	Proteobacteria	lytic virus(916)	4762
PLA2_contig_9711	Microviridae	Proteobacteria	lytic virus(916)	4659
PLA2_contig_9762	Microviridae	Proteobacteria	lytic virus(916)	5812
PLA2_contig_9812	Microviridae	Proteobacteria	lytic virus(916)	4937
PLA2_contig_9820	Microviridae	Proteobacteria	lytic virus(916)	4729
PLA2_contig_9852	Microviridae	Proteobacteria	lytic virus(916)	4640
PLA2_contig_9877	Microviridae	Proteobacteria	lytic virus(916)	4823
PLA2_contig_9891	Microviridae	Proteobacteria	lytic virus(916)	4734
PLA2_contig_9916	Microviridae	Proteobacteria	lytic virus(916)	4478
PLA2_contig_9931	Microviridae	Proteobacteria	lytic virus(916)	4722
PLA2_contig_9941	Microviridae	Proteobacteria	lytic virus(916)	4707
PLA2_contig_9980	Microviridae	Proteobacteria	lytic virus(916)	4868
PLA3_contig_10023	Microviridae	Chlamydiae	lytic virus(916)	4543
PLA3_contig_10120	Microviridae	Proteobacteria	lytic virus(916)	4583
PLA3_contig_10236	Microviridae	Proteobacteria	lytic virus(916)	4661
PLA3_contig_10252	Microviridae	Proteobacteria	lytic virus(916)	5249
PLA3_contig_10354	Microviridae	Proteobacteria	lytic virus(916)	4860
PLA3_contig_10415	Microviridae	Proteobacteria	lytic virus(916)	4951
PLA3_contig_10455	Unclassified	Proteobacteria	unclassified(426)	1408
PLA3_contig_10493	Microviridae	Proteobacteria	lytic virus(916)	4986
PLA3_contig_10519	Microviridae	Proteobacteria	lytic virus(916)	5695
PLA3_contig_10527	Microviridae	Proteobacteria	lytic virus(916)	4747
PLA3_contig_10544	Microviridae	Proteobacteria	lytic virus(916)	5092
PLA3_contig_10559	Microviridae	Proteobacteria	lytic virus(916)	6036
PLA3_contig_10579	Microviridae	Proteobacteria	lytic virus(916)	5852
PLA3_contig_10581	Siphoviridae	Unknown	lytic virus(916)	2654
PLA3_contig_10611	Microviridae	Unknown	lytic virus(916)	4634
PLA3_contig_10686	Microviridae	Proteobacteria	lytic virus(916)	4646
PLA3_contig_10773	Unclassified	Proteobacteria	unclassified(426)	1072
PLA3_contig_10791	Microviridae	Proteobacteria	lytic virus(916)	4849
PLA3_contig_10853	Microviridae	Proteobacteria	lytic virus(916)	4856
PLA3_contig_10935	Microviridae	Proteobacteria	lytic virus(916)	4911
PLA3_contig_10953	Myoviridae	Proteobacteria	unclassified(426)	1042
PLA3_contig_11120	Microviridae	Proteobacteria	lytic virus(916)	5843
PLA3_contig_11134	Microviridae	Proteobacteria	lytic virus(916)	4642
PLA3_contig_11307	Microviridae	Proteobacteria	lytic virus(916)	4538
PLA3_contig_11616	Microviridae	Proteobacteria	lytic virus(916)	2232
PLA3_contig_11876	Siphoviridae	Proteobacteria	lytic virus(916)	26576
PLA3_contig_11965	Siphoviridae	Unknown	unclassified(426)	1048
PLA3_contig_12004	Unclassified	Proteobacteria	unclassified(426)	2287
PLA3_contig_12103	Siphoviridae	Proteobacteria	unclassified(426)	1222
PLA3_contig_12283	Microviridae	Proteobacteria	lytic virus(916)	4704
PLA3_contig_12521	Siphoviridae	Proteobacteria	unclassified(426)	32463
PLA3_contig_13168	Podoviridae	Proteobacteria	unclassified(426)	9728
PLA3_contig_13234	Microviridae	Proteobacteria	lytic virus(916)	4878
PLA3_contig_13421	Microviridae	Proteobacteria	unclassified(426)	1019
PLA3_contig_13616	Microviridae	Proteobacteria	unclassified(426)	1661
PLA3_contig_13647	Podoviridae	Proteobacteria	lytic virus(916)	3051
PLA3_contig_137	Siphoviridae	Proteobacteria	unclassified(426)	2193
PLA3_contig_13947	Microviridae	Proteobacteria	lytic virus(916)	4607
PLA3_contig_14288	Unclassified	Synergistetes	unclassified(426)	1425
PLA3_contig_14427	Siphoviridae	Proteobacteria	unclassified(426)	3331
PLA3_contig_15109	Microviridae	Proteobacteria	unclassified(426)	1369
PLA3_contig_15349	Siphoviridae	Proteobacteria	unclassified(426)	1010
PLA3_contig_1584	Microviridae	Chlamydiae	lytic virus(916)	3220
PLA3_contig_15921	Microviridae	Proteobacteria	unclassified(426)	2359
PLA3_contig_15970	Podoviridae	Proteobacteria	unclassified(426)	1392
PLA3_contig_16021	Podoviridae	Proteobacteria	lytic virus(916)	1664
PLA3_contig_1801	Siphoviridae	Proteobacteria	unclassified(426)	2306
PLA3_contig_1871	Microviridae	Proteobacteria	lytic virus(916)	4672
PLA3_contig_1970	Microviridae	Proteobacteria	unclassified(426)	2274
PLA3_contig_2016	Podoviridae	Proteobacteria	lytic virus(916)	4131
PLA3_contig_2165	Microviridae	Unknown	lytic virus(916)	2952
PLA3_contig_2172	Microviridae	Chloroflexi	lytic virus(916)	4157
PLA3_contig_2258	Herelleviridae	Actinobacteria	unclassified(426)	2139
PLA3_contig_2306	Microviridae	Proteobacteria	unclassified(426)	1016
PLA3_contig_2332	Mimiviridae	Proteobacteria	unclassified(426)	10910
PLA3_contig_236	Myoviridae	Proteobacteria	lytic virus(916)	5464
PLA3_contig_2474	Microviridae	Proteobacteria	unclassified(426)	2305
PLA3_contig_2485	Unclassified	Proteobacteria	unclassified(426)	1344
PLA3_contig_2501	Microviridae	Proteobacteria	lytic virus(916)	4813
PLA3_contig_2578	Unclassified	Proteobacteria	unclassified(426)	1339
PLA3_contig_2580	Microviridae	Proteobacteria	unclassified(426)	1227
PLA3_contig_3042	Microviridae	Proteobacteria	lytic virus(916)	1263
PLA3_contig_3060	Siphoviridae	Unknown	lytic virus(916)	3630
PLA3_contig_3207	Microviridae	Proteobacteria	unclassified(426)	1342
PLA3_contig_3238	Microviridae	Proteobacteria	lytic virus(916)	4558
PLA3_contig_3282	Microviridae	Proteobacteria	lytic virus(916)	18755
PLA3_contig_3359	Microviridae	Proteobacteria	lytic virus(916)	5172
PLA3_contig_378	Unclassified	Proteobacteria	unclassified(426)	22183
PLA3_contig_390	Podoviridae	Proteobacteria	unclassified(426)	1539
PLA3_contig_406	Microviridae	Proteobacteria	lytic virus(916)	4818
PLA3_contig_4072	Siphoviridae	Proteobacteria	lytic virus(916)	59312
PLA3_contig_4149	Unclassified	Proteobacteria	temperate virus(35)	37503
PLA3_contig_4173	Siphoviridae	Proteobacteria	lytic virus(916)	5593
PLA3_contig_43	Unclassified	Proteobacteria	unclassified(426)	2133
PLA3_contig_4330	Unclassified	Actinobacteria	unclassified(426)	8330
PLA3_contig_446	Siphoviridae	Proteobacteria	lytic virus(916)	14090
PLA3_contig_4613	Siphoviridae	Unknown	lytic virus(916)	7465
PLA3_contig_4817	Microviridae	Proteobacteria	unclassified(426)	1603
PLA3_contig_4861	Unclassified	Proteobacteria	lytic virus(916)	3368
PLA3_contig_4971	Unclassified	Proteobacteria	unclassified(426)	1108
PLA3_contig_4975	Siphoviridae	Proteobacteria	lytic virus(916)	10760
PLA3_contig_5100	Unclassified	Proteobacteria	lytic virus(916)	35103
PLA3_contig_5175	Microviridae	Proteobacteria	unclassified(426)	1941
PLA3_contig_5339	Siphoviridae	Unknown	lytic virus(916)	17908
PLA3_contig_536	Unclassified	Proteobacteria	unclassified(426)	1411
PLA3_contig_5666	Microviridae	Proteobacteria	lytic virus(916)	4798
PLA3_contig_5706	Microviridae	Proteobacteria	lytic virus(916)	4715
PLA3_contig_5941	Microviridae	Proteobacteria	lytic virus(916)	4746
PLA3_contig_5943	Microviridae	Proteobacteria	lytic virus(916)	4914
PLA3_contig_6143	Microviridae	Unknown	unclassified(426)	1048
PLA3_contig_630	Myoviridae	Proteobacteria	unclassified(426)	8331
PLA3_contig_6452	Podoviridae	Proteobacteria	lytic virus(916)	2139
PLA3_contig_6493	Siphoviridae	Proteobacteria	lytic virus(916)	4324
PLA3_contig_6600	Siphoviridae	Bacteroidetes	unclassified(426)	1075
PLA3_contig_6610	Microviridae	Proteobacteria	lytic virus(916)	2320
PLA3_contig_6729	Microviridae	Proteobacteria	lytic virus(916)	4860
PLA3_contig_7291	Myoviridae	Proteobacteria	temperate virus(35)	18481
PLA3_contig_7374	Unclassified	Proteobacteria	unclassified(426)	1464
PLA3_contig_8327	Microviridae	Proteobacteria	unclassified(426)	1161
PLA3_contig_8331	Microviridae	Proteobacteria	unclassified(426)	1639
PLA3_contig_8522	Microviridae	Unknown	lytic virus(916)	2551
PLA3_contig_8562	Microviridae	Proteobacteria	lytic virus(916)	5937
PLA3_contig_8567	Microviridae	Proteobacteria	lytic virus(916)	4347
PLA3_contig_8585	Microviridae	Proteobacteria	lytic virus(916)	4805
PLA3_contig_8589	Myoviridae	Proteobacteria	lytic virus(916)	2630
PLA3_contig_8605	Microviridae	Proteobacteria	lytic virus(916)	4428
PLA3_contig_8709	Microviridae	Proteobacteria	lytic virus(916)	5099
PLA3_contig_8850	Podoviridae	Proteobacteria	lytic virus(916)	40423
PLA3_contig_8942	Microviridae	Proteobacteria	lytic virus(916)	4569
PLA3_contig_8965	Microviridae	Proteobacteria	lytic virus(916)	5053
PLA3_contig_9139	Siphoviridae	Proteobacteria	temperate virus(35)	51692
PLA3_contig_9153	Microviridae	Proteobacteria	lytic virus(916)	4701
PLA3_contig_9196	Myoviridae	Firmicutes	unclassified(426)	6151
PLA3_contig_9220	Microviridae	Proteobacteria	lytic virus(916)	4966
PLA3_contig_9230	Microviridae	Proteobacteria	lytic virus(916)	4619
PLA3_contig_9327	Podoviridae	Proteobacteria	unclassified(426)	3991
PLA3_contig_9405	Siphoviridae	Proteobacteria	lytic virus(916)	56244
PLA3_contig_9424	Microviridae	Proteobacteria	lytic virus(916)	4739
PLA3_contig_9490	Microviridae	Proteobacteria	lytic virus(916)	4764
PLA3_contig_9499	Microviridae	Proteobacteria	lytic virus(916)	5159
PLA3_contig_9525	Microviridae	Proteobacteria	lytic virus(916)	4661
PLA3_contig_9546	Microviridae	Proteobacteria	lytic virus(916)	4487
PLA3_contig_9576	Microviridae	Proteobacteria	lytic virus(916)	4944
PLA3_contig_9608	Microviridae	Proteobacteria	lytic virus(916)	4857
PLA3_contig_9642	Microviridae	Proteobacteria	lytic virus(916)	4957
PLA3_contig_9646	Siphoviridae	Proteobacteria	unclassified(426)	1397
PLA3_contig_9751	Microviridae	Proteobacteria	lytic virus(916)	4700
PLA3_contig_9801	Microviridae	Proteobacteria	lytic virus(916)	5666
PLA3_contig_9869	Microviridae	Proteobacteria	lytic virus(916)	4869
PLA3_contig_9889	Myoviridae	Proteobacteria	unclassified(426)	6224
PLA3_contig_9896	Microviridae	Firmicutes	lytic virus(916)	4567
PLA3_contig_9912	Microviridae	Proteobacteria	lytic virus(916)	4872
PLA3_contig_9986	Microviridae	Proteobacteria	lytic virus(916)	4677
NA	NA	NA	NA	NA
NA	NA	NA	NA	NA
NA	NA	NA	NA	NA
NA	NA	NA	NA	NA
NA	NA	NA	NA	NA
NA	NA	NA	NA	NA
NA	NA	NA	NA	NA
NA	NA	NA	NA	NA
NA	NA	NA	NA	NA
NA	NA	NA	NA	NA
NA	NA	NA	NA	NA
NA	NA	NA	NA	NA
NA	NA	NA	NA	NA
NA	NA	NA	NA	NA
NA	NA	NA	NA	NA
NA	NA	NA	NA	NA
NA	NA	NA	NA	NA
NA	NA	NA	NA	NA
NA	NA	NA	NA	NA
NA	NA	NA	NA	NA
NA	NA	NA	NA	NA
NA	NA	NA	NA	NA
NA	NA	NA	NA	NA
NA	NA	NA	NA	NA
NA	NA	NA	NA	NA
NA	NA	NA	NA	NA
NA	NA	NA	NA	NA
NA	NA	NA	NA	NA
NA	NA	NA	NA	NA
NA	NA	NA	NA	NA
NA	NA	NA	NA	NA
NA	NA	NA	NA	NA
NA	NA	NA	NA	NA
NA	NA	NA	NA	NA
NA	NA	NA	NA	NA
NA	NA	NA	NA	NA
NA	NA	NA	NA	NA
NA	NA	NA	NA	NA
NA	NA	NA	NA	NA
NA	NA	NA	NA	NA
NA	NA	NA	NA	NA
NA	NA	NA	NA	NA
NA	NA	NA	NA	NA
NA	NA	NA	NA	NA
NA	NA	NA	NA	NA
NA	NA	NA	NA	NA
NA	NA	NA	NA	NA
NA	NA	NA	NA	NA
NA	NA	NA	NA	NA
NA	NA	NA	NA	NA
NA	NA	NA	NA	NA
NA	NA	NA	NA	NA
NA	NA	NA	NA	NA
NA	NA	NA	NA	NA
NA	NA	NA	NA	NA
NA	NA	NA	NA	NA
NA	NA	NA	NA	NA
NA	NA	NA	NA	NA
NA	NA	NA	NA	NA
NA	NA	NA	NA	NA
NA	NA	NA	NA	NA
NA	NA	NA	NA	NA
NA	NA	NA	NA	NA
NA	NA	NA	NA	NA
NA	NA	NA	NA	NA
NA	NA	NA	NA	NA
NA	NA	NA	NA	NA
NA	NA	NA	NA	NA
NA	NA	NA	NA	NA
NA	NA	NA	NA	NA
NA	NA	NA	NA	NA
NA	NA	NA	NA	NA
NA	NA	NA	NA	NA
NA	NA	NA	NA	NA
NA	NA	NA	NA	NA
NA	NA	NA	NA	NA
NA	NA	NA	NA	NA
NA	NA	NA	NA	NA
NA	NA	NA	NA	NA
NA	NA	NA	NA	NA
NA	NA	NA	NA	NA
NA	NA	NA	NA	NA
NA	NA	NA	NA	NA
NA	NA	NA	NA	NA
NA	NA	NA	NA	NA
NA	NA	NA	NA	NA
NA	NA	NA	NA	NA
NA	NA	NA	NA	NA
NA	NA	NA	NA	NA
NA	NA	NA	NA	NA
NA	NA	NA	NA	NA
NA	NA	NA	NA	NA
NA	NA	NA	NA	NA
NA	NA	NA	NA	NA
NA	NA	NA	NA	NA
NA	NA	NA	NA	NA
NA	NA	NA	NA	NA
NA	NA	NA	NA	NA
NA	NA	NA	NA	NA
NA	NA	NA	NA	NA
NA	NA	NA	NA	NA
NA	NA	NA	NA	NA
NA	NA	NA	NA	NA
NA	NA	NA	NA	NA
NA	NA	NA	NA	NA
NA	NA	NA	NA	NA
NA	NA	NA	NA	NA
NA	NA	NA	NA	NA
NA	NA	NA	NA	NA
NA	NA	NA	NA	NA
NA	NA	NA	NA	NA
NA	NA	NA	NA	NA
NA	NA	NA	NA	NA
NA	NA	NA	NA	NA
NA	NA	NA	NA	NA
NA	NA	NA	NA	NA
NA	NA	NA	NA	NA
NA	NA	NA	NA	NA
NA	NA	NA	NA	NA
NA	NA	NA	NA	NA
NA	NA	NA	NA	NA
NA	NA	NA	NA	NA
NA	NA	NA	NA	NA
NA	NA	NA	NA	NA
NA	NA	NA	NA	NA
NA	NA	NA	NA	NA
NA	NA	NA	NA	NA
NA	NA	NA	NA	NA
NA	NA	NA	NA	NA
NA	NA	NA	NA	NA
NA	NA	NA	NA	NA
NA	NA	NA	NA	NA
NA	NA	NA	NA	NA
NA	NA	NA	NA	NA
NA	NA	NA	NA	NA
NA	NA	NA	NA	NA
NA	NA	NA	NA	NA
NA	NA	NA	NA	NA
NA	NA	NA	NA	NA
NA	NA	NA	NA	NA
NA	NA	NA	NA	NA
NA	NA	NA	NA	NA
NA	NA	NA	NA	NA
NA	NA	NA	NA	NA
NA	NA	NA	NA	NA
NA	NA	NA	NA	NA
NA	NA	NA	NA	NA
NA	NA	NA	NA	NA
NA	NA	NA	NA	NA
NA	NA	NA	NA	NA
NA	NA	NA	NA	NA
NA	NA	NA	NA	NA
NA	NA	NA	NA	NA
NA	NA	NA	NA	NA
NA	NA	NA	NA	NA
NA	NA	NA	NA	NA
NA	NA	NA	NA	NA
NA	NA	NA	NA	NA
NA	NA	NA	NA	NA
NA	NA	NA	NA	NA
NA	NA	NA	NA	NA
NA	NA	NA	NA	NA
NA	NA	NA	NA	NA
NA	NA	NA	NA	NA
NA	NA	NA	NA	NA
NA	NA	NA	NA	NA
NA	NA	NA	NA	NA
NA	NA	NA	NA	NA
NA	NA	NA	NA	NA
NA	NA	NA	NA	NA
NA	NA	NA	NA	NA
NA	NA	NA	NA	NA
NA	NA	NA	NA	NA
NA	NA	NA	NA	NA
NA	NA	NA	NA	NA
NA	NA	NA	NA	NA
NA	NA	NA	NA	NA
NA	NA	NA	NA	NA
NA	NA	NA	NA	NA
NA	NA	NA	NA	NA
NA	NA	NA	NA	NA
NA	NA	NA	NA	NA
NA	NA	NA	NA	NA
NA	NA	NA	NA	NA
NA	NA	NA	NA	NA
NA	NA	NA	NA	NA
NA	NA	NA	NA	NA
NA	NA	NA	NA	NA
NA	NA	NA	NA	NA
NA	NA	NA	NA	NA
NA	NA	NA	NA	NA
NA	NA	NA	NA	NA
NA	NA	NA	NA	NA
NA	NA	NA	NA	NA
NA	NA	NA	NA	NA
NA	NA	NA	NA	NA
NA	NA	NA	NA	NA
NA	NA	NA	NA	NA
NA	NA	NA	NA	NA
NA	NA	NA	NA	NA
NA	NA	NA	NA	NA
NA	NA	NA	NA	NA
NA	NA	NA	NA	NA
NA	NA	NA	NA	NA
NA	NA	NA	NA	NA
NA	NA	NA	NA	NA
NA	NA	NA	NA	NA
NA	NA	NA	NA	NA
NA	NA	NA	NA	NA
NA	NA	NA	NA	NA
NA	NA	NA	NA	NA
NA	NA	NA	NA	NA
NA	NA	NA	NA	NA
NA	NA	NA	NA	NA
NA	NA	NA	NA	NA
NA	NA	NA	NA	NA
NA	NA	NA	NA	NA
NA	NA	NA	NA	NA
NA	NA	NA	NA	NA
NA	NA	NA	NA	NA
NA	NA	NA	NA	NA
NA	NA	NA	NA	NA
NA	NA	NA	NA	NA
NA	NA	NA	NA	NA
NA	NA	NA	NA	NA
NA	NA	NA	NA	NA
NA	NA	NA	NA	NA
NA	NA	NA	NA	NA
NA	NA	NA	NA	NA
NA	NA	NA	NA	NA
NA	NA	NA	NA	NA
NA	NA	NA	NA	NA
NA	NA	NA	NA	NA
NA	NA	NA	NA	NA
NA	NA	NA	NA	NA
NA	NA	NA	NA	NA
NA	NA	NA	NA	NA
NA	NA	NA	NA	NA
NA	NA	NA	NA	NA
NA	NA	NA	NA	NA
NA	NA	NA	NA	NA
NA	NA	NA	NA	NA
NA	NA	NA	NA	NA
NA	NA	NA	NA	NA
NA	NA	NA	NA	NA
NA	NA	NA	NA	NA
NA	NA	NA	NA	NA
NA	NA	NA	NA	NA
NA	NA	NA	NA	NA
NA	NA	NA	NA	NA
NA	NA	NA	NA	NA
NA	NA	NA	NA	NA
NA	NA	NA	NA	NA
NA	NA	NA	NA	NA
NA	NA	NA	NA	NA
NA	NA	NA	NA	NA
NA	NA	NA	NA	NA
NA	NA	NA	NA	NA
NA	NA	NA	NA	NA
NA	NA	NA	NA	NA
NA	NA	NA	NA	NA
NA	NA	NA	NA	NA
NA	NA	NA	NA	NA
NA	NA	NA	NA	NA
NA	NA	NA	NA	NA
NA	NA	NA	NA	NA
NA	NA	NA	NA	NA
NA	NA	NA	NA	NA
NA	NA	NA	NA	NA
NA	NA	NA	NA	NA
NA	NA	NA	NA	NA
NA	NA	NA	NA	NA
NA	NA	NA	NA	NA
NA	NA	NA	NA	NA
NA	NA	NA	NA	NA
NA	NA	NA	NA	NA
NA	NA	NA	NA	NA
NA	NA	NA	NA	NA
NA	NA	NA	NA	NA
NA	NA	NA	NA	NA
NA	NA	NA	NA	NA
NA	NA	NA	NA	NA
NA	NA	NA	NA	NA
NA	NA	NA	NA	NA
NA	NA	NA	NA	NA
NA	NA	NA	NA	NA
NA	NA	NA	NA	NA
NA	NA	NA	NA	NA
NA	NA	NA	NA	NA
NA	NA	NA	NA	NA
NA	NA	NA	NA	NA
NA	NA	NA	NA	NA
NA	NA	NA	NA	NA
NA	NA	NA	NA	NA
NA	NA	NA	NA	NA
NA	NA	NA	NA	NA
NA	NA	NA	NA	NA
NA	NA	NA	NA	NA
NA	NA	NA	NA	NA
NA	NA	NA	NA	NA
NA	NA	NA	NA	NA
NA	NA	NA	NA	NA
NA	NA	NA	NA	NA
NA	NA	NA	NA	NA
NA	NA	NA	NA	NA
NA	NA	NA	NA	NA
NA	NA	NA	NA	NA
NA	NA	NA	NA	NA
NA	NA	NA	NA	NA
NA	NA	NA	NA	NA
NA	NA	NA	NA	NA
NA	NA	NA	NA	NA
NA	NA	NA	NA	NA
NA	NA	NA	NA	NA
NA	NA	NA	NA	NA
NA	NA	NA	NA	NA
NA	NA	NA	NA	NA
NA	NA	NA	NA	NA
NA	NA	NA	NA	NA
NA	NA	NA	NA	NA
NA	NA	NA	NA	NA
NA	NA	NA	NA	NA
NA	NA	NA	NA	NA
NA	NA	NA	NA	NA
NA	NA	NA	NA	NA
NA	NA	NA	NA	NA
NA	NA	NA	NA	NA
NA	NA	NA	NA	NA
NA	NA	NA	NA	NA
NA	NA	NA	NA	NA
NA	NA	NA	NA	NA
NA	NA	NA	NA	NA
NA	NA	NA	NA	NA
NA	NA	NA	NA	NA
NA	NA	NA	NA	NA
NA	NA	NA	NA	NA
NA	NA	NA	NA	NA
NA	NA	NA	NA	NA
NA	NA	NA	NA	NA
NA	NA	NA	NA	NA
NA	NA	NA	NA	NA
NA	NA	NA	NA	NA
NA	NA	NA	NA	NA
NA	NA	NA	NA	NA
NA	NA	NA	NA	NA
NA	NA	NA	NA	NA
NA	NA	NA	NA	NA
NA	NA	NA	NA	NA
NA	NA	NA	NA	NA
NA	NA	NA	NA	NA
NA	NA	NA	NA	NA
NA	NA	NA	NA	NA
NA	NA	NA	NA	NA
NA	NA	NA	NA	NA
NA	NA	NA	NA	NA
NA	NA	NA	NA	NA
NA	NA	NA	NA	NA
NA	NA	NA	NA	NA
NA	NA	NA	NA	NA
NA	NA	NA	NA	NA
NA	NA	NA	NA	NA
NA	NA	NA	NA	NA
NA	NA	NA	NA	NA
NA	NA	NA	NA	NA
NA	NA	NA	NA	NA
NA	NA	NA	NA	NA
NA	NA	NA	NA	NA
NA	NA	NA	NA	NA
NA	NA	NA	NA	NA
NA	NA	NA	NA	NA
NA	NA	NA	NA	NA
NA	NA	NA	NA	NA
NA	NA	NA	NA	NA
NA	NA	NA	NA	NA
NA	NA	NA	NA	NA
NA	NA	NA	NA	NA
NA	NA	NA	NA	NA
NA	NA	NA	NA	NA
NA	NA	NA	NA	NA
NA	NA	NA	NA	NA
NA	NA	NA	NA	NA
NA	NA	NA	NA	NA
NA	NA	NA	NA	NA
NA	NA	NA	NA	NA
NA	NA	NA	NA	NA
NA	NA	NA	NA	NA
NA	NA	NA	NA	NA
NA	NA	NA	NA	NA
NA	NA	NA	NA	NA
NA	NA	NA	NA	NA
NA	NA	NA	NA	NA
NA	NA	NA	NA	NA
NA	NA	NA	NA	NA
NA	NA	NA	NA	NA
NA	NA	NA	NA	NA
NA	NA	NA	NA	NA
NA	NA	NA	NA	NA
NA	NA	NA	NA	NA
NA	NA	NA	NA	NA
NA	NA	NA	NA	NA
NA	NA	NA	NA	NA
NA	NA	NA	NA	NA
NA	NA	NA	NA	NA
NA	NA	NA	NA	NA
NA	NA	NA	NA	NA
NA	NA	NA	NA	NA
NA	NA	NA	NA	NA
NA	NA	NA	NA	NA
NA	NA	NA	NA	NA
NA	NA	NA	NA	NA
NA	NA	NA	NA	NA
NA	NA	NA	NA	NA
NA	NA	NA	NA	NA
NA	NA	NA	NA	NA
NA	NA	NA	NA	NA
NA	NA	NA	NA	NA
NA	NA	NA	NA	NA
NA	NA	NA	NA	NA
NA	NA	NA	NA	NA
NA	NA	NA	NA	NA
NA	NA	NA	NA	NA
NA	NA	NA	NA	NA
NA	NA	NA	NA	NA
NA	NA	NA	NA	NA
NA	NA	NA	NA	NA
NA	NA	NA	NA	NA
NA	NA	NA	NA	NA
NA	NA	NA	NA	NA
NA	NA	NA	NA	NA
NA	NA	NA	NA	NA
NA	NA	NA	NA	NA
NA	NA	NA	NA	NA
NA	NA	NA	NA	NA
NA	NA	NA	NA	NA
NA	NA	NA	NA	NA
NA	NA	NA	NA	NA
NA	NA	NA	NA	NA
NA	NA	NA	NA	NA
NA	NA	NA	NA	NA
NA	NA	NA	NA	NA
NA	NA	NA	NA	NA
NA	NA	NA	NA	NA
NA	NA	NA	NA	NA
NA	NA	NA	NA	NA
NA	NA	NA	NA	NA
NA	NA	NA	NA	NA
NA	NA	NA	NA	NA
NA	NA	NA	NA	NA
NA	NA	NA	NA	NA
NA	NA	NA	NA	NA
NA	NA	NA	NA	NA
NA	NA	NA	NA	NA
NA	NA	NA	NA	NA
NA	NA	NA	NA	NA
NA	NA	NA	NA	NA
NA	NA	NA	NA	NA
NA	NA	NA	NA	NA
NA	NA	NA	NA	NA
NA	NA	NA	NA	NA
NA	NA	NA	NA	NA
NA	NA	NA	NA	NA
NA	NA	NA	NA	NA
NA	NA	NA	NA	NA
NA	NA	NA	NA	NA
NA	NA	NA	NA	NA
NA	NA	NA	NA	NA
NA	NA	NA	NA	NA
NA	NA	NA	NA	NA
NA	NA	NA	NA	NA
NA	NA	NA	NA	NA
NA	NA	NA	NA	NA
NA	NA	NA	NA	NA
NA	NA	NA	NA	NA
NA	NA	NA	NA	NA
NA	NA	NA	NA	NA
NA	NA	NA	NA	NA
NA	NA	NA	NA	NA
NA	NA	NA	NA	NA
NA	NA	NA	NA	NA
NA	NA	NA	NA	NA
NA	NA	NA	NA	NA
NA	NA	NA	NA	NA
NA	NA	NA	NA	NA
NA	NA	NA	NA	NA
NA	NA	NA	NA	NA
NA	NA	NA	NA	NA
NA	NA	NA	NA	NA
NA	NA	NA	NA	NA
NA	NA	NA	NA	NA
NA	NA	NA	NA	NA
NA	NA	NA	NA	NA
NA	NA	NA	NA	NA
NA	NA	NA	NA	NA
NA	NA	NA	NA	NA
NA	NA	NA	NA	NA
NA	NA	NA	NA	NA
NA	NA	NA	NA	NA
NA	NA	NA	NA	NA
NA	NA	NA	NA	NA
NA	NA	NA	NA	NA
NA	NA	NA	NA	NA
NA	NA	NA	NA	NA
NA	NA	NA	NA	NA
NA	NA	NA	NA	NA
NA	NA	NA	NA	NA
NA	NA	NA	NA	NA
NA	NA	NA	NA	NA
NA	NA	NA	NA	NA
NA	NA	NA	NA	NA
NA	NA	NA	NA	NA
NA	NA	NA	NA	NA
NA	NA	NA	NA	NA
NA	NA	NA	NA	NA
NA	NA	NA	NA	NA
NA	NA	NA	NA	NA
NA	NA	NA	NA	NA
NA	NA	NA	NA	NA
NA	NA	NA	NA	NA
NA	NA	NA	NA	NA
NA	NA	NA	NA	NA
NA	NA	NA	NA	NA
NA	NA	NA	NA	NA
NA	NA	NA	NA	NA
NA	NA	NA	NA	NA
NA	NA	NA	NA	NA
NA	NA	NA	NA	NA
NA	NA	NA	NA	NA
NA	NA	NA	NA	NA
NA	NA	NA	NA	NA
NA	NA	NA	NA	NA
NA	NA	NA	NA	NA
NA	NA	NA	NA	NA
NA	NA	NA	NA	NA
NA	NA	NA	NA	NA
NA	NA	NA	NA	NA
NA	NA	NA	NA	NA
NA	NA	NA	NA	NA
NA	NA	NA	NA	NA
NA	NA	NA	NA	NA
NA	NA	NA	NA	NA
NA	NA	NA	NA	NA
NA	NA	NA	NA	NA
NA	NA	NA	NA	NA
NA	NA	NA	NA	NA
NA	NA	NA	NA	NA
NA	NA	NA	NA	NA
NA	NA	NA	NA	NA
NA	NA	NA	NA	NA
NA	NA	NA	NA	NA
NA	NA	NA	NA	NA
NA	NA	NA	NA	NA
NA	NA	NA	NA	NA
NA	NA	NA	NA	NA
NA	NA	NA	NA	NA
NA	NA	NA	NA	NA
NA	NA	NA	NA	NA
NA	NA	NA	NA	NA
NA	NA	NA	NA	NA
NA	NA	NA	NA	NA
NA	NA	NA	NA	NA
NA	NA	NA	NA	NA
NA	NA	NA	NA	NA
NA	NA	NA	NA	NA
NA	NA	NA	NA	NA
NA	NA	NA	NA	NA
NA	NA	NA	NA	NA
NA	NA	NA	NA	NA
NA	NA	NA	NA	NA
NA	NA	NA	NA	NA
NA	NA	NA	NA	NA
NA	NA	NA	NA	NA
NA	NA	NA	NA	NA
NA	NA	NA	NA	NA
NA	NA	NA	NA	NA
NA	NA	NA	NA	NA
NA	NA	NA	NA	NA
NA	NA	NA	NA	NA
NA	NA	NA	NA	NA
NA	NA	NA	NA	NA
NA	NA	NA	NA	NA
NA	NA	NA	NA	NA
NA	NA	NA	NA	NA
NA	NA	NA	NA	NA
NA	NA	NA	NA	NA
NA	NA	NA	NA	NA
NA	NA	NA	NA	NA
NA	NA	NA	NA	NA
NA	NA	NA	NA	NA
NA	NA	NA	NA	NA
NA	NA	NA	NA	NA
NA	NA	NA	NA	NA
NA	NA	NA	NA	NA
NA	NA	NA	NA	NA
NA	NA	NA	NA	NA
NA	NA	NA	NA	NA
NA	NA	NA	NA	NA
NA	NA	NA	NA	NA
NA	NA	NA	NA	NA
NA	NA	NA	NA	NA
NA	NA	NA	NA	NA
NA	NA	NA	NA	NA
NA	NA	NA	NA	NA
NA	NA	NA	NA	NA
NA	NA	NA	NA	NA
NA	NA	NA	NA	NA
NA	NA	NA	NA	NA
NA	NA	NA	NA	NA
NA	NA	NA	NA	NA
NA	NA	NA	NA	NA
NA	NA	NA	NA	NA
NA	NA	NA	NA	NA
NA	NA	NA	NA	NA
NA	NA	NA	NA	NA
NA	NA	NA	NA	NA
NA	NA	NA	NA	NA
NA	NA	NA	NA	NA
NA	NA	NA	NA	NA
NA	NA	NA	NA	NA
NA	NA	NA	NA	NA
NA	NA	NA	NA	NA
NA	NA	NA	NA	NA
[truncated: 755 more rows]

## Sheet: Figure 3
Figure 3A
Note: Raw functional gene abundance of bacterial and viral communities at KEGG level 2. Due to fundamental differences in genome size and annotation depth, bacterial and viral functional profiles were normalized and visualized separately.
Values represent relative abundances (bacteria) or gene counts (viruses) prior to standardization. For heatmap visualization in Fig. 3A, gene abundances were standardized within each functional category using z-score normalization across treatments.
Bacteria
Class	Global and overview maps	Carbohydrate metabolism	Energy metabolism	Lipid metabolism	Nucleotide metabolism	Amino acid metabolism	Metabolism of other amino acids	Glycan biosynthesis and metabolism	Metabolism of cofactors and vitamins	Metabolism of terpenoids and polyketides	Biosynthesis of other secondary metabolites	Xenobiotics biodegradation and metabolism	Transcription	Translation	Folding, sorting and degradation	Replication and repair	Information processing in viruses	Membrane transport	Signal transduction	Transport and catabolism	Cell growth and death	Cellular community - eukaryotes	Cellular community - prokaryotes	Cell motility	Immune system	Endocrine system	Digestive system	Excretory system	Nervous system	Aging	Environmental adaptation	Cancer: overview	Cancer: specific types	Infectious disease: viral	Infectious disease: bacterial	Infectious disease: parasitic	Immune disease	Neurodegenerative disease	Substance dependence	Cardiovascular disease	Endocrine and metabolic disease	Drug resistance: antimicrobial	Drug resistance: antineoplastic	Carbon Metabolism	Phosphorus Metabolism	Nitrogen Metabolism	Bacmet Pb
CK_1	0.103499	0.0295125	0.0212463	0.00949223	0.0105489	0.030487	0.00880835	0.00910932	0.0200368	0.00509414	0.00732549	0.00878707	0.000414858	0.012756	0.00618615	0.00641015	1.344e-07	0.0170775	0.0149051	0.0018772	0.0046227	5.7045e-06	0.0143061	0.00388006	0.000472789	0.00263538	0.000830043	0.000212498	0.000609788	0.00255125	0.00189799	0.00300877	0.00112607	0.000374293	0.00224727	0.000324931	0.000213649	0.0014171	0.000156104	0.0030578	0.00231513	0.00371612	0.0014547	5.91617e-05	6.8875e-05	1.476e-05	1.26754e-05
CK_2	0.106822	0.0299442	0.0221346	0.00976281	0.0109074	0.0314705	0.0091758	0.00925667	0.0209961	0.00519263	0.0074729	0.00894503	0.000449765	0.0132994	0.00641904	0.00674449	4.59e-08	0.017874	0.0154777	0.00190242	0.00479384	7.9264e-06	0.0149119	0.00406064	0.000479483	0.0026789	0.000869731	0.000208741	0.000602449	0.0026988	0.0019957	0.00328099	0.00128569	0.000430585	0.00228568	0.000347625	0.000214986	0.00151465	0.000153665	0.00329496	0.00246303	0.00388214	0.00165622	5.95194e-05	7.30604e-05	1.48763e-05	1.30213e-05
CK_3	0.103988	0.0298081	0.0213083	0.00949451	0.0104736	0.0304975	0.00890371	0.00913576	0.0199914	0.00510229	0.00736602	0.00901897	0.000402541	0.0127648	0.00620928	0.00633806	1.02e-07	0.017107	0.0149909	0.00187929	0.00464058	4.2602e-06	0.01451	0.00367776	0.000428144	0.00264142	0.000791136	0.00021407	0.000610907	0.0025732	0.00186592	0.00297365	0.00112225	0.000359991	0.00219144	0.000321443	0.000203893	0.00137589	0.000156822	0.00303218	0.00231174	0.00372127	0.00145097	6.05776e-05	6.91304e-05	1.37351e-05	1.40264e-05
Pb_1	0.102345	0.0293791	0.0209411	0.00936259	0.0104225	0.0299984	0.00877806	0.00891553	0.0199914	0.00520233	0.00729104	0.00862482	0.000452218	0.0128801	0.00610867	0.00684573	7.17e-08	0.0170232	0.0136386	0.00175152	0.00446716	6.781e-06	0.0139527	0.00348295	0.000419972	0.00244369	0.000828011	0.000198734	0.000594268	0.00236094	0.00181005	0.00306063	0.0011588	0.00038378	0.00214936	0.000303984	0.000220805	0.00142109	0.000156046	0.00301123	0.00234662	0.00351808	0.00154972	5.94367e-05	6.53566e-05	1.38276e-05	1.38331e-05
Pb_2	0.104082	0.0296521	0.021405	0.00955391	0.0105376	0.0306468	0.00896874	0.00899758	0.0203392	0.00520514	0.00739543	0.00878914	0.000452166	0.0132351	0.00619551	0.00698482	1.771e-07	0.0174139	0.0142244	0.00181051	0.00453445	1.07551e-05	0.0145094	0.00373635	0.000453118	0.00251989	0.000850902	0.000202091	0.000597128	0.00245974	0.00187081	0.00321544	0.00124328	0.00041084	0.00221974	0.000324089	0.000223012	0.00151579	0.000153597	0.00312812	0.00241271	0.00357196	0.00161794	5.92973e-05	6.71379e-05	1.55924e-05	1.51594e-05
Pb_3	0.103789	0.029982	0.0213571	0.00957829	0.0105909	0.0308461	0.0089238	0.0087973	0.0201531	0.0053355	0.00738636	0.0090079	0.000440859	0.0127829	0.00614699	0.00670277	1.561e-07	0.0175328	0.0136628	0.00175137	0.00451768	5.2537e-06	0.0142177	0.00348121	0.000408582	0.00252843	0.000863386	0.000206844	0.000627966	0.0023669	0.00180908	0.00298977	0.00111831	0.000366881	0.00212162	0.000289124	0.000214705	0.00138613	0.000154998	0.00297665	0.00239317	0.00345111	0.00148432	6.17235e-05	6.67213e-05	1.26711e-05	1.40969e-05
PLA_1	0.103943	0.029627	0.0213841	0.00963267	0.010573	0.0306514	0.00878609	0.00918382	0.0201045	0.0051666	0.00731316	0.00878362	0.000412934	0.0126462	0.00619675	0.00644932	1.9309e-06	0.0172806	0.0149147	0.00181466	0.00459218	5.3366e-06	0.0141312	0.00391522	0.000438232	0.00265524	0.000828979	0.000220132	0.000590391	0.00245663	0.00187226	0.0029911	0.00111173	0.000371177	0.0021957	0.000314085	0.000222543	0.00138045	0.000154494	0.00302342	0.0023228	0.00373398	0.00147142	5.87788e-05	7.01112e-05	1.52404e-05	1.41935e-05
PLA_2	0.104072	0.0297301	0.0213881	0.00950049	0.0103911	0.0306357	0.00896862	0.00908965	0.0200392	0.00513026	0.00735232	0.00912207	0.000392968	0.0124552	0.00617589	0.00631028	1.49e-07	0.0172651	0.0148835	0.00182782	0.00459713	3.5432e-06	0.0147114	0.00362377	0.00041364	0.00259789	0.000807736	0.000214162	0.000603914	0.00255278	0.00184936	0.00297772	0.00115185	0.000375584	0.00216993	0.000333607	0.000182912	0.00138036	0.000149611	0.00303625	0.0023273	0.00368917	0.00149512	6.08033e-05	6.87891e-05	1.40359e-05	1.42437e-05
PLA_3	0.101254	0.0286974	0.0209558	0.00919009	0.0102722	0.0296875	0.00863348	0.00891263	0.0196429	0.00497244	0.00715452	0.00865527	0.000405684	0.0124863	0.00609323	0.00632722	7.392e-07	0.0169307	0.0146924	0.00182585	0.00449915	7.0039e-06	0.014086	0.00371777	0.00044986	0.00253336	0.000794804	0.000210817	0.0005851	0.00253351	0.00183146	0.00299116	0.00113303	0.000381443	0.00219111	0.00032178	0.00020033	0.00141692	0.00014877	0.00302944	0.00226019	0.00364303	0.00147566	5.76355e-05	6.85889e-05	1.44606e-05	1.32653e-05
Pb+PLA_1	0.0889637	0.024842	0.01785	0.0081204	0.00968238	0.0257874	0.00763271	0.00783076	0.0176387	0.00432861	0.00623983	0.00725021	0.000452705	0.0115289	0.00530299	0.0069115	1.871e-07	0.0149386	0.0122561	0.00158799	0.00402844	3.13608e-05	0.0122525	0.00348638	0.000485203	0.0021397	0.000726971	0.000149846	0.000504664	0.00214666	0.00171063	0.00310423	0.00113552	0.000403455	0.00201073	0.000287365	0.000235358	0.00148194	0.000152113	0.00282936	0.00207821	0.00317419	0.00166836	4.75985e-05	5.79622e-05	1.48193e-05	1.42128e-05
Pb+PLA_2	0.0970601	0.027155	0.0192607	0.00899416	0.0101092	0.0284446	0.00835113	0.00860335	0.0191766	0.00490009	0.0069412	0.00803631	0.000397712	0.0118347	0.00563016	0.00709687	9.87e-08	0.0159418	0.0133381	0.00164679	0.00410523	6.6688e-06	0.0133277	0.00399721	0.000441183	0.00230842	0.000804397	0.000164981	0.000504466	0.00230886	0.00177966	0.0031357	0.00121526	0.00034667	0.00208833	0.000270807	0.000200713	0.00136222	0.000118353	0.00290378	0.00219411	0.00341915	0.00166776	5.33154e-05	6.22445e-05	1.71752e-05	1.5318e-05
Pb+PLA_3	0.0961105	0.0269022	0.0193138	0.00887511	0.0100286	0.0278305	0.00831145	0.00849474	0.0190425	0.00466466	0.00672957	0.00799916	0.000418482	0.0121468	0.00566945	0.00695918	4.796e-07	0.0165094	0.0136464	0.00168351	0.00424777	8.6288e-06	0.0136733	0.00385636	0.000477717	0.00232253	0.000782515	0.000166528	0.000509674	0.00235306	0.00181523	0.00319733	0.00128495	0.00039281	0.00213053	0.000307585	0.000200504	0.00150079	0.000130378	0.00303366	0.00221812	0.00348427	0.00171339	5.20213e-05	6.31519e-05	1.65448e-05	1.77352e-05
Virus
Class	Global and overview maps	Carbohydrate metabolism	Energy metabolism	Lipid metabolism	Nucleotide metabolism	Amino acid metabolism	Metabolism of other amino acids	Glycan biosynthesis and metabolism	Metabolism of cofactors and vitamins	Metabolism of terpenoids and polyketides	Biosynthesis of other secondary metabolites	Xenobiotics biodegradation and metabolism	Transcription	Translation	Folding, sorting and degradation	Replication and repair	Information processing in viruses	Membrane transport	Signal transduction	Transport and catabolism	Cell growth and death	Cellular community - eukaryotes	Cellular community - prokaryotes	Cell motility	Immune system	Endocrine system	Digestive system	Excretory system	Nervous system	Aging	Environmental adaptation	Cancer: overview	Cancer: specific types	Infectious disease: viral	Infectious disease: bacterial	Infectious disease: parasitic	Immune disease	Neurodegenerative disease	Substance dependence	Cardiovascular disease	Endocrine and metabolic disease	Drug resistance: antimicrobial	Drug resistance: antineoplastic	Phosphorus Metabolism	Carbon Metabolism
CK_1	7304.85	1232.11	638.299	428.101	2262.99	1027.78	218.019	732.635	2615.35	460.44	142.022	515.234	21.3108	344.763	534.289	6197.16	70.1154	3280.15	1055.77	25.5751	1048.54	0	302.67	356.6	636.394	76.7408	72.3101	5.2481	12.6813	523.054	2310.45	366.086	171.273	31.5408	2309.81	0.1981	0.8848	626.124	0.0634	755.189	170.622	126.579	317.537	277.03	11.9487
CK_2	7760.87	789.452	421.003	415.241	1918.87	1297.73	88.1923	425.564	3686.7	363.871	484.562	342.465	18.2802	382.944	593.77	6335.72	30.5109	3491.49	1480.62	26.6711	1329.32	0	573.826	326.45	917.939	76.2897	42.3542	13.295	2.3938	399.47	1517.61	525.938	51.2448	171.563	2708.85	0.0079	48.8948	838.865	43.9954	919.898	129.344	122.47	159.364	355.395	5.96642
CK_3	6661.98	733.43	480.062	403.652	1725.51	1190.19	212.566	287.708	2877.12	351.798	199.932	525.926	301.772	272.291	553.762	5583.45	34.7026	3191.7	4113.39	25.0585	4126.27	0	3378.46	260.75	563.098	79.5547	52.7912	7.9854	6.1604	457.051	1223.5	696.961	151.932	48.3683	1183.74	77.8725	1.26	643.935	0.0432	720.524	151.646	71.4359	382.22	283.115	19.3812
Pb_1	8604.65	674.388	558.396	238.991	5311.96	749.959	199.376	191.901	1814.83	257.602	116.32	322.125	12.7878	432.708	7022.72	9272.72	54.6333	8475.02	1007.31	12.0913	1426.78	0	11300	324.742	385.289	63.6572	65.1744	5.626	7.1682	309.198	1213.43	255.697	72.688	25.6034	1254.51	0	22.3886	402.459	0	423.093	119.964	115.541	222.901	143.279	6.51348
Pb_2	9250.41	704.309	451.199	572.234	3479.54	987.192	100.589	313.604	4056	569.726	182.892	499.223	29.1883	228.21	3223.22	14354.2	43.8078	6217.74	1365.43	35.8433	5173.98	0	4725.55	227.039	971.481	112.208	72.4317	15.1657	4.3345	462.062	983.613	263.833	29.1462	51.4953	1850.65	0	3.2466	1240.36	0	1025.48	171.105	103.413	158.236	364.209	4.47602
Pb_3	8676.36	810.789	504.686	256.831	4750.35	795.5	343.144	234.622	2310.95	237.626	121.369	497.69	40.2018	272.735	5682.8	7914.94	49.6091	6676.66	859.324	32.1477	970.744	5.5012	9004.75	254.696	629.286	73.6935	63.6975	8.296	17.2886	687.307	926.316	490.937	330.992	59.6739	2659.99	0	1.4266	634.183	0	941.771	164.357	91.1966	460.978	136.609	31.1297
PLA_1	12116.3	1691.27	897.96	563.832	4457.46	1760.58	507.433	536.758	4347.5	545.672	385.23	841.661	191.428	519.567	4016.59	12399.2	121.161	7649	1667.08	27.2211	3814.18	0	6046.91	403.262	935.516	138.19	133.864	23.4006	40.4233	760.812	2054.86	680.526	328.209	48.6919	1872.4	0	106.344	956.257	103.67	1144.53	367.83	344.686	673.688	286.779	25.6798
PLA_2	8510.09	658.923	394.885	386.175	3252.18	692.268	126.536	310.903	3827.16	412.034	229.951	393.294	73.1305	202.551	2981.58	11738.1	89.229	6128.45	1032.68	154.218	4238.64	5.7383	4464.24	169.535	902.172	113.211	20.2989	27.8143	6.709	437.26	653.95	279.059	141.994	48.1525	1417.97	12.7941	26.6508	1092.3	0	1032.7	172.377	31.3543	199.156	360.149	10.837
PLA_3	4427.39	329.027	256.1	134.595	2753.09	430.663	116.123	150.871	598.523	155.885	304.627	179.499	6.6153	115.053	3760.86	11226	37.476	4038.36	672.212	9.6613	4790.93	0	6093.45	155.762	181.983	30.9292	41.2878	0.6168	3.7976	190.12	640.5	212.589	69.6701	6.7703	618.912	0	6.2721	1040.31	6.0164	230.865	72.6908	61.61	163.992	25.9673	5.83594
Pb+PLA_1	11846.9	1550.09	1158.15	903.179	2326.59	2167.86	455.425	840.266	5448.85	854.161	393.166	945.663	267.823	882.901	1487.35	8381.23	93.2841	3403.52	2129.43	527.693	2054.56	0	738.82	515.514	960.842	164.31	134.805	18.7902	24.0688	923.374	2243.52	875.359	366.008	398.771	2494.1	0	1.6403	1057.17	0	1304.18	573.022	186.183	513.012	312.076	20.492
Pb+PLA_2	8609.43	1496.01	1081.76	599.273	1937.77	1794.46	466.99	618.788	3095.59	604.59	223.585	851.855	86.5732	538.57	972.287	6684.14	138.196	3512.24	1307.14	75.5551	1776.22	0	587.204	539.855	790.939	126.759	157.561	54.1337	94.6984	791.613	2080.38	921.253	364.099	236.685	3360.46	0	4.2418	820.315	0	1031.28	371.898	250.618	672.1	219.587	29.3513
Pb+PLA_3	11801.6	1785.43	1222.86	658.413	2963.56	1637.6	435.882	773.706	5331.42	655.033	316.274	922.53	293.258	717.234	1178.85	8767.94	127.847	6702.87	2330.92	69.2323	2165.49	0	569.877	539.943	1786.88	258.071	126.203	13.3014	13.7911	1062.1	2111.46	1252.29	308.63	178.803	2949.96	28.4216	608.557	1311.19	606.792	1610.79	381.818	209.185	587.272	590.745	39.3831
Figure 3B
	Carbon Metabolism	Phosphorus Metabolism	Nitrogen Metabolism
Bacteria	64	51	20
Virus	6	11

## Sheet: Figure 4
Figure 4A					Figure 4B
KEGG level1	Numbers	Proportion			Category	Carbon utilization	Organic Nitrogen	MISC
Metabolism	93	0.107143			CK_1	9	1	1
Brite Hierarchies	333	0.383641			CK_2	9	0	0
Human Diseases	64	0.0737327			CK_3	21	2	0
Genetic Information Processing	86	0.0990783			Pb_1	1	0	0
Organismal Systems	15	0.0172811			Pb_2	3	1	0
Not Included in Pathway or Brite	194	0.223502			Pb_3	7	0	0
Environmental Information Processing	34	0.0391705			PLA_1	6	1	0
Cellular Processes	49	0.0564516			PLA_2	10	1	1
					PLA_3	8	0	0
					Pb+PLA_1	8	0	0
					Pb+PLA_2	9	0	0
					Pb+PLA_3	4	1	0
Figure 4C
Carbon utilization	Glycosy Transferases	Glycoside Hydrolases	Carbohydrate Esterases	Carbohydrate-Binding Modules	Polysaccharide Lyases
CK_1	9	0	0	0	0
CK_2	7	1	1	0	0
CK_3	16	4	0	1	0
Pb_1	1	0	0	0	0
Pb_2	1	2	0	0	0
Pb_3	2	2	1	2	0
PLA_1	6	0	0	0	0
PLA_2	8	1	1	0	0
PLA_3	7	0	1	0	0
Pb+PLA_1	3	3	1	0	1
Pb+PLA_2	4	4	1	0	0
Pb+PLA_3	0	3	1	0	0
Organic Nitrogen	Histidine biosynthesis, PRPP => histidine	Methionine degradation	Hydrolase (and transfer) bacterial cell wall peptides
CK_1	0	0	1
CK_3	1	1	0
Pb_2	0	1	0
PLA_1	0	1	0
PLA_2	0	1	0
Pb_PLA_3	0	1	0
MISC	Cobalamin biosynthesis precorrin2	Inosine monophosphate biosynthesis
CK_1	1	0
PLA_2	0	1
Raw data
Contig_ID	Scaffold	Gene_id	Gene_description：注释基因的描述	Category	Header	Subheader	Module	Auxiliary_score	Amg_flags
CK1_contig_6186-cat_2_10	CK1_contig_6186-cat_2							3	MKF
CK1_contig_5893-cat_1_5	CK1_contig_5893-cat_1	K09883	cobT; cobaltochelatase CobT [EC:6.6.1.2]	MISC	aerobic corrin ring synthesis		Cobalamin biosynthesis, precorrin2 => cobinamide	2	MK
CK1_contig_5893-cat_1_14	CK1_contig_5893-cat_1							2	MK
CK1_contig_10124-cat_2_9	CK1_contig_10124-cat_2	GT2	GT2 cellulose synthase (EC 2.4.1.12); chitin synthase (EC 2.4.1.16); dolichyl-phosphate beta-D-mannosyltransferase (EC 2.4.1.83); dolichyl-phosphate beta-glucosyltransferase (EC 2.4.1.117); N-acetylglucosaminyltransferase (EC 2.4.1.-); N-acetylgalactosaminyltransferase (EC 2.4.1.-); hyaluronan synthase (EC 2.4.1.212); chitin oligosaccharide synthase (EC 2.4.1.-); beta-1,3-glucan synthase (EC 2.4.…	carbon utilization	CAZY		GlycosylTransferases	3	MF
CK1_contig_1500-cat_1_14	CK1_contig_1500-cat_1							2	MKF
CK1_contig_11487-cat_1_11	CK1_contig_11487-cat_1	GT75	GT75 UDP-Glc: self-glucosylating beta-glucosyltransferase (EC 2.4.1.-); UDP-L-arabinopyranose mutase (EC 5.4.99.-)	carbon utilization	CAZY		GlycosylTransferases	1	M
CK1_contig_3348-cat_1_2	CK1_contig_3348-cat_1	C82A	Catlytic type: Cysteine; hydrolyse the L-Lys(3)-D-Ala(4) bonds of bacterial cell wall components; protein showed cell-wall cross-linking activity	Organic Nitrogen	Peptidase		Hydrolase (and transfer) bacterial cell wall peptides	2	MF
CK1_contig_1033-cat_2_17	CK1_contig_1033-cat_2							3	MKF
CK1_contig_1033-cat_2_20	CK1_contig_1033-cat_2	GT40	GT40 beta-1,3-galactofuranosyltransferases (EC 2.4.1.-)	carbon utilization	CAZY		GlycosylTransferases	3	MF
CK1_contig_7263-cat_1_48	CK1_contig_7263-cat_1							1	MK
CK1_contig_7263-cat_1_51	CK1_contig_7263-cat_1							1	MK
CK1_contig_2778-cat_2_20	CK1_contig_2778-cat_2	GT2	GT2 cellulose synthase (EC 2.4.1.12); chitin synthase (EC 2.4.1.16); dolichyl-phosphate beta-D-mannosyltransferase (EC 2.4.1.83); dolichyl-phosphate beta-glucosyltransferase (EC 2.4.1.117); N-acetylglucosaminyltransferase (EC 2.4.1.-); N-acetylgalactosaminyltransferase (EC 2.4.1.-); hyaluronan synthase (EC 2.4.1.212); chitin oligosaccharide synthase (EC 2.4.1.-); beta-1,3-glucan synthase (EC 2.4.…	carbon utilization	CAZY		GlycosylTransferases	3	M
CK1_contig_2778-cat_2_21	CK1_contig_2778-cat_2							3	MK
CK1_contig_2778-cat_2_25	CK1_contig_2778-cat_2							3	MK
CK1_contig_10593-cat_1_50	CK1_contig_10593-cat_1							1	MK
CK1_contig_5109-cat_1_3	CK1_contig_5109-cat_1							2	MKF
CK1_contig_5109-cat_1_5	CK1_contig_5109-cat_1	GT7	GT7 lactose synthase (EC 2.4.1.22); beta-N-acetylglucosaminyl-glycopeptide beta-1,4-galactosyltransferase (EC 2.4.1.38); N-acetyllactosamine synthase (EC 2.4.1.90); xylosylprotein beta-4-galactosyltransferase (EC 2.4.1.133); UDP-Gal: neolactotriaosylceramide beta-1,4-galactosyltransferase (EC 2.4.1.275); beta-1,4-N-acetylglucosaminyltransferase (EC 2.4.1.-)	carbon utilization	CAZY		GlycosylTransferases	2	MF
CK1_contig_9909-cat_1_49	CK1_contig_9909-cat_1	GT7	GT7 lactose synthase (EC 2.4.1.22); beta-N-acetylglucosaminyl-glycopeptide beta-1,4-galactosyltransferase (EC 2.4.1.38); N-acetyllactosamine synthase (EC 2.4.1.90); xylosylprotein beta-4-galactosyltransferase (EC 2.4.1.133); UDP-Gal: neolactotriaosylceramide beta-1,4-galactosyltransferase (EC 2.4.1.275); beta-1,4-N-acetylglucosaminyltransferase (EC 2.4.1.-)	carbon utilization	CAZY		GlycosylTransferases	1	M
CK1_contig_9909-cat_1_52	CK1_contig_9909-cat_1	GT47	GT47 heparan beta-glucuronyltransferase (EC 2.4.1.225); xyloglucan beta-galactosyltransferase (EC 2.4.1.-); heparan synthase (EC 2.4.1.-); arabinan alpha-L-arabinosyltransferase (EC 2.4.2.-).	carbon utilization	CAZY		GlycosylTransferases	1	MK
CK1_contig_9909-cat_1_62	CK1_contig_9909-cat_1	GT11	GT11 GDP-L-Fuc: galactoside alpha-1,2-L-fucosyltransferase (EC 2.4.1.69); GDP-L-Fuc: beta-LacNac alpha-1,3-L-fucosyltransferase (EC 2.4.1.-)	carbon utilization	CAZY		GlycosylTransferases	1	M
CK1_contig_9909-cat_1_64	CK1_contig_9909-cat_1	GT2	GT2 cellulose synthase (EC 2.4.1.12); chitin synthase (EC 2.4.1.16); dolichyl-phosphate beta-D-mannosyltransferase (EC 2.4.1.83); dolichyl-phosphate beta-glucosyltransferase (EC 2.4.1.117); N-acetylglucosaminyltransferase (EC 2.4.1.-); N-acetylgalactosaminyltransferase (EC 2.4.1.-); hyaluronan synthase (EC 2.4.1.212); chitin oligosaccharide synthase (EC 2.4.1.-); beta-1,3-glucan synthase (EC 2.4.…	carbon utilization	CAZY		GlycosylTransferases	1	M
CK2_contig_8205-cat_2_3	CK2_contig_8205-cat_2	GT7	GT7 lactose synthase (EC 2.4.1.22); beta-N-acetylglucosaminyl-glycopeptide beta-1,4-galactosyltransferase (EC 2.4.1.38); N-acetyllactosamine synthase (EC 2.4.1.90); xylosylprotein beta-4-galactosyltransferase (EC 2.4.1.133); UDP-Gal: neolactotriaosylceramide beta-1,4-galactosyltransferase (EC 2.4.1.275); beta-1,4-N-acetylglucosaminyltransferase (EC 2.4.1.-)	carbon utilization	CAZY		GlycosylTransferases	3	MF
CK2_contig_9383-cat_1_3	CK2_contig_9383-cat_1							2	MKF
CK2_contig_14020-cat_2_30	CK2_contig_14020-cat_2							3	MK
CK2_contig_12382-cat_1_2	CK2_contig_12382-cat_1	GT7	GT7 lactose synthase (EC 2.4.1.22); beta-N-acetylglucosaminyl-glycopeptide beta-1,4-galactosyltransferase (EC 2.4.1.38); N-acetyllactosamine synthase (EC 2.4.1.90); xylosylprotein beta-4-galactosyltransferase (EC 2.4.1.133); UDP-Gal: neolactotriaosylceramide beta-1,4-galactosyltransferase (EC 2.4.1.275); beta-1,4-N-acetylglucosaminyltransferase (EC 2.4.1.-)	carbon utilization	CAZY		GlycosylTransferases	2	MF
CK2_contig_8474-cat_2_10	CK2_contig_8474-cat_2							3	MK
CK2_contig_8474-cat_2_15	CK2_contig_8474-cat_2							3	MK
CK2_contig_1977-cat_2_4	CK2_contig_1977-cat_2	GH136	GH136 lacto-N-biosidase (EC 3.2.1.140)	carbon utilization	CAZY		Glycoside Hydrolases	3	MT
CK2_contig_10518-cat_1_4	CK2_contig_10518-cat_1	CE1	CE1 acetyl xylan esterase (EC 3.1.1.72); cinnamoyl esterase (EC 3.1.1.-); feruloyl esterase (EC 3.1.1.73); carboxylesterase (EC 3.1.1.1); S-formylglutathione hydrolase (EC 3.1.2.12); diacylglycerol O-acyltransferase (EC 2.3.1.20); trehalose 6-O-mycolyltransferase (EC 2.3.1.122)	carbon utilization	CAZY		Carbohydrate Esterases	1	MF
CK2_contig_10518-cat_1_34	CK2_contig_10518-cat_1	GT2	GT2 cellulose synthase (EC 2.4.1.12); chitin synthase (EC 2.4.1.16); dolichyl-phosphate beta-D-mannosyltransferase (EC 2.4.1.83); dolichyl-phosphate beta-glucosyltransferase (EC 2.4.1.117); N-acetylglucosaminyltransferase (EC 2.4.1.-); N-acetylgalactosaminyltransferase (EC 2.4.1.-); hyaluronan synthase (EC 2.4.1.212); chitin oligosaccharide synthase (EC 2.4.1.-); beta-1,3-glucan synthase (EC 2.4.…	carbon utilization	CAZY		GlycosylTransferases	1	M
CK2_contig_10518-cat_1_35	CK2_contig_10518-cat_1	GT11	GT11 GDP-L-Fuc: galactoside alpha-1,2-L-fucosyltransferase (EC 2.4.1.69); GDP-L-Fuc: beta-LacNac alpha-1,3-L-fucosyltransferase (EC 2.4.1.-)	carbon utilization	CAZY		GlycosylTransferases	1	M
CK2_contig_10518-cat_1_40	CK2_contig_10518-cat_1	GT47	GT47 heparan beta-glucuronyltransferase (EC 2.4.1.225); xyloglucan beta-galactosyltransferase (EC 2.4.1.-); heparan synthase (EC 2.4.1.-); arabinan alpha-L-arabinosyltransferase (EC 2.4.2.-).	carbon utilization	CAZY		GlycosylTransferases	1	MK
CK2_contig_3459-cat_2_9	CK2_contig_3459-cat_2							3	MK
CK2_contig_8307-cat_2_2	CK2_contig_8307-cat_2	GT7	GT7 lactose synthase (EC 2.4.1.22); beta-N-acetylglucosaminyl-glycopeptide beta-1,4-galactosyltransferase (EC 2.4.1.38); N-acetyllactosamine synthase (EC 2.4.1.90); xylosylprotein beta-4-galactosyltransferase (EC 2.4.1.133); UDP-Gal: neolactotriaosylceramide beta-1,4-galactosyltransferase (EC 2.4.1.275); beta-1,4-N-acetylglucosaminyltransferase (EC 2.4.1.-)	carbon utilization	CAZY		GlycosylTransferases	3	MF
CK2_contig_13273-cat_2_5	CK2_contig_13273-cat_2							3	MKF
CK2_contig_13273-cat_2_8	CK2_contig_13273-cat_2	GT7	GT7 lactose synthase (EC 2.4.1.22); beta-N-acetylglucosaminyl-glycopeptide beta-1,4-galactosyltransferase (EC 2.4.1.38); N-acetyllactosamine synthase (EC 2.4.1.90); xylosylprotein beta-4-galactosyltransferase (EC 2.4.1.133); UDP-Gal: neolactotriaosylceramide beta-1,4-galactosyltransferase (EC 2.4.1.275); beta-1,4-N-acetylglucosaminyltransferase (EC 2.4.1.-)	carbon utilization	CAZY		GlycosylTransferases	3	MF
CK3_contig_10068-cat_2_6	CK3_contig_10068-cat_2	GT2	GT2 cellulose synthase (EC 2.4.1.12); chitin synthase (EC 2.4.1.16); dolichyl-phosphate beta-D-mannosyltransferase (EC 2.4.1.83); dolichyl-phosphate beta-glucosyltransferase (EC 2.4.1.117); N-acetylglucosaminyltransferase (EC 2.4.1.-); N-acetylgalactosaminyltransferase (EC 2.4.1.-); hyaluronan synthase (EC 2.4.1.212); chitin oligosaccharide synthase (EC 2.4.1.-); beta-1,3-glucan synthase (EC 2.4.…	carbon utilization	CAZY		GlycosylTransferases	3	MF
CK3_contig_10068-cat_2_6	CK3_contig_10068-cat_2	GT27	GT27 polypeptide alpha-N-acetylgalactosaminyltransferase (EC 2.4.1.41)	carbon utilization	CAZY		GlycosylTransferases	3	MF
CK3_contig_10068-cat_2_11	CK3_contig_10068-cat_2	GT9	GT9 lipopolysaccharide N-acetylglucosaminyltransferase (EC 2.4.1.56); heptosyltransferase (EC 2.4.-.-).	carbon utilization	CAZY		GlycosylTransferases	3	MF
CK3_contig_11221-cat_1_22	CK3_contig_11221-cat_1	GH26	GH26 beta-mannanase (EC 3.2.1.78); exo-beta-1,4-mannobiohydrolase (EC 3.2.1.100); beta-1,3-xylanase (EC 3.2.1.32); lichenase / endo-beta-1,3-1,4-glucanase (EC 3.2.1.73); mannobiose-producing exo-beta-mannanase (EC 3.2.1.-)	carbon utilization	CAZY	Xylan Backbone Cleavage (Hemicellulose), Beta-mannan Backbone Cleavage (Hemicellulose), Beta-mannan Oligo Cleavage (Hemicellulose)	Glycoside Hydrolases	2	M
CK3_contig_8953-cat_1_3	CK3_contig_8953-cat_1	CBM32	CBM32 Binding to galactose and lactose has been demonstrated for the module of Micromonospora viridifaciens sialidase (PMID: 16239725). Binding to polygalacturonic acid has been shown for a Yersinia member (PMID: 17292916). Binding to LacNAc (beta-D-galactosyl-1,4-beta-D-N-acetylglucosamine) has been shown for an N-acetylglucosaminidase from Clostridium perfingens (PMID: 16990278).	carbon utilization	CAZY		Carbohydrate-Binding Modules	1	MF
CK3_contig_8953-cat_1_5	CK3_contig_8953-cat_1							1	MK
CK3_contig_8953-cat_1_17	CK3_contig_8953-cat_1							2	MK
CK3_contig_6651-cat_2_7	CK3_contig_6651-cat_2	K00013	histidinol dehydrogenase [EC:1.1.1.23] [RN:R03012 R01163]	Organic Nitrogen	Amino Acid		Histidine biosynthesis, PRPP => histidine	3	MF
CK3_contig_3346-cat_1_5	CK3_contig_3346-cat_1	GT2	GT2 cellulose synthase (EC 2.4.1.12); chitin synthase (EC 2.4.1.16); dolichyl-phosphate beta-D-mannosyltransferase (EC 2.4.1.83); dolichyl-phosphate beta-glucosyltransferase (EC 2.4.1.117); N-acetylglucosaminyltransferase (EC 2.4.1.-); N-acetylgalactosaminyltransferase (EC 2.4.1.-); hyaluronan synthase (EC 2.4.1.212); chitin oligosaccharide synthase (EC 2.4.1.-); beta-1,3-glucan synthase (EC 2.4.…	carbon utilization	CAZY		GlycosylTransferases	2	MF
CK3_contig_3346-cat_1_10	CK3_contig_3346-cat_1	GT11	GT11 GDP-L-Fuc: galactoside alpha-1,2-L-fucosyltransferase (EC 2.4.1.69); GDP-L-Fuc: beta-LacNac alpha-1,3-L-fucosyltransferase (EC 2.4.1.-)	carbon utilization	CAZY		GlycosylTransferases	2	MF
CK3_contig_3346-cat_1_18	CK3_contig_3346-cat_1							2	MK
CK3_contig_3346-cat_1_20	CK3_contig_3346-cat_1	GT7	GT7 lactose synthase (EC 2.4.1.22); beta-N-acetylglucosaminyl-glycopeptide beta-1,4-galactosyltransferase (EC 2.4.1.38); N-acetyllactosamine synthase (EC 2.4.1.90); xylosylprotein beta-4-galactosyltransferase (EC 2.4.1.133); UDP-Gal: neolactotriaosylceramide beta-1,4-galactosyltransferase (EC 2.4.1.275); beta-1,4-N-acetylglucosaminyltransferase (EC 2.4.1.-)	carbon utilization	CAZY		GlycosylTransferases	2	M
CK3_contig_6724-cat_1_7	CK3_contig_6724-cat_1	GH140	GH140 apiosidase (EC 3.2.1.-)	carbon utilization	CAZY		Glycoside Hydrolases	2	MF
CK3_contig_731-cat_1_67	CK3_contig_731-cat_1							1	MK
CK3_contig_13310-cat_1_10	CK3_contig_13310-cat_1	GT7	GT7 lactose synthase (EC 2.4.1.22); beta-N-acetylglucosaminyl-glycopeptide beta-1,4-galactosyltransferase (EC 2.4.1.38); N-acetyllactosamine synthase (EC 2.4.1.90); xylosylprotein beta-4-galactosyltransferase (EC 2.4.1.133); UDP-Gal: neolactotriaosylceramide beta-1,4-galactosyltransferase (EC 2.4.1.275); beta-1,4-N-acetylglucosaminyltransferase (EC 2.4.1.-)	carbon utilization	CAZY		GlycosylTransferases	1	M
CK3_contig_13310-cat_1_12	CK3_contig_13310-cat_1							1	MK
CK3_contig_13310-cat_1_19	CK3_contig_13310-cat_1	GT11	GT11 GDP-L-Fuc: galactoside alpha-1,2-L-fucosyltransferase (EC 2.4.1.69); GDP-L-Fuc: beta-LacNac alpha-1,3-L-fucosyltransferase (EC 2.4.1.-)	carbon utilization	CAZY		GlycosylTransferases	1	M
CK3_contig_13310-cat_1_24	CK3_contig_13310-cat_1	GT2	GT2 cellulose synthase (EC 2.4.1.12); chitin synthase (EC 2.4.1.16); dolichyl-phosphate beta-D-mannosyltransferase (EC 2.4.1.83); dolichyl-phosphate beta-glucosyltransferase (EC 2.4.1.117); N-acetylglucosaminyltransferase (EC 2.4.1.-); N-acetylgalactosaminyltransferase (EC 2.4.1.-); hyaluronan synthase (EC 2.4.1.212); chitin oligosaccharide synthase (EC 2.4.1.-); beta-1,3-glucan synthase (EC 2.4.…	carbon utilization	CAZY		GlycosylTransferases	1	M
CK3_contig_9868-cat_2_10	CK3_contig_9868-cat_2	GT2	GT2 cellulose synthase (EC 2.4.1.12); chitin synthase (EC 2.4.1.16); dolichyl-phosphate beta-D-mannosyltransferase (EC 2.4.1.83); dolichyl-phosphate beta-glucosyltransferase (EC 2.4.1.117); N-acetylglucosaminyltransferase (EC 2.4.1.-); N-acetylgalactosaminyltransferase (EC 2.4.1.-); hyaluronan synthase (EC 2.4.1.212); chitin oligosaccharide synthase (EC 2.4.1.-); beta-1,3-glucan synthase (EC 2.4.…	carbon utilization	CAZY		GlycosylTransferases	3	MF
CK3_contig_9868-cat_2_11	CK3_contig_9868-cat_2	GT11	GT11 GDP-L-Fuc: galactoside alpha-1,2-L-fucosyltransferase (EC 2.4.1.69); GDP-L-Fuc: beta-LacNac alpha-1,3-L-fucosyltransferase (EC 2.4.1.-)	carbon utilization	CAZY		GlycosylTransferases	3	MF
CK3_contig_8229-cat_1_3	CK3_contig_8229-cat_1	GT9	GT9 lipopolysaccharide N-acetylglucosaminyltransferase (EC 2.4.1.56); heptosyltransferase (EC 2.4.-.-).	carbon utilization	CAZY		GlycosylTransferases	2	MF
CK3_contig_3011-cat_1_13	CK3_contig_3011-cat_1	GH93	GH93 exo-alpha-L-1,5-arabinanase (EC 3.2.1.-)	carbon utilization	CAZY	Arabinan Oligo Cleavage	Glycoside Hydrolases	2	MF
CK3_contig_455-cat_1_55	CK3_contig_455-cat_1	K00558	DNA (cytosine-5-)-methyltransferase [EC:2.1.1.37] [RN:R04858]	Organic Nitrogen	Amino Acid		Methionine degradation	2	M
CK3_contig_455-cat_1_88	CK3_contig_455-cat_1	GT7	GT7 lactose synthase (EC 2.4.1.22); beta-N-acetylglucosaminyl-glycopeptide beta-1,4-galactosyltransferase (EC 2.4.1.38); N-acetyllactosamine synthase (EC 2.4.1.90); xylosylprotein beta-4-galactosyltransferase (EC 2.4.1.133); UDP-Gal: neolactotriaosylceramide beta-1,4-galactosyltransferase (EC 2.4.1.275); beta-1,4-N-acetylglucosaminyltransferase (EC 2.4.1.-)	carbon utilization	CAZY		GlycosylTransferases	2	M
CK3_contig_455-cat_1_90	CK3_contig_455-cat_1							2	MK
CK3_contig_5853-cat_1_47	CK3_contig_5853-cat_1	GT7	GT7 lactose synthase (EC 2.4.1.22); beta-N-acetylglucosaminyl-glycopeptide beta-1,4-galactosyltransferase (EC 2.4.1.38); N-acetyllactosamine synthase (EC 2.4.1.90); xylosylprotein beta-4-galactosyltransferase (EC 2.4.1.133); UDP-Gal: neolactotriaosylceramide beta-1,4-galactosyltransferase (EC 2.4.1.275); beta-1,4-N-acetylglucosaminyltransferase (EC 2.4.1.-)	carbon utilization	CAZY		GlycosylTransferases	2	M
CK3_contig_5853-cat_1_49	CK3_contig_5853-cat_1							2	MK
CK3_contig_5853-cat_1_56	CK3_contig_5853-cat_1	GT11	GT11 GDP-L-Fuc: galactoside alpha-1,2-L-fucosyltransferase (EC 2.4.1.69); GDP-L-Fuc: beta-LacNac alpha-1,3-L-fucosyltransferase (EC 2.4.1.-)	carbon utilization	CAZY		GlycosylTransferases	2	M
CK3_contig_5853-cat_1_60	CK3_contig_5853-cat_1	GT2	GT2 cellulose synthase (EC 2.4.1.12); chitin synthase (EC 2.4.1.16); dolichyl-phosphate beta-D-mannosyltransferase (EC 2.4.1.83); dolichyl-phosphate beta-glucosyltransferase (EC 2.4.1.117); N-acetylglucosaminyltransferase (EC 2.4.1.-); N-acetylgalactosaminyltransferase (EC 2.4.1.-); hyaluronan synthase (EC 2.4.1.212); chitin oligosaccharide synthase (EC 2.4.1.-); beta-1,3-glucan synthase (EC 2.4.…	carbon utilization	CAZY		GlycosylTransferases	2	M
CK3_contig_3103-cat_2_10	CK3_contig_3103-cat_2							2	MK
CK3_contig_3103-cat_2_16	CK3_contig_3103-cat_2							2	MK
CK3_contig_3103-cat_2_26	CK3_contig_3103-cat_2	GH114	GH114 endo-alpha-1,4-polygalactosaminidase (EC 3.2.1.109)	carbon utilization	CAZY		Glycoside Hydrolases	2	M
Pb1_contig_1008-cat_1_5	Pb1_contig_1008-cat_1	GT2	GT2 cellulose synthase (EC 2.4.1.12); chitin synthase (EC 2.4.1.16); dolichyl-phosphate beta-D-mannosyltransferase (EC 2.4.1.83); dolichyl-phosphate beta-glucosyltransferase (EC 2.4.1.117); N-acetylglucosaminyltransferase (EC 2.4.1.-); N-acetylgalactosaminyltransferase (EC 2.4.1.-); hyaluronan synthase (EC 2.4.1.212); chitin oligosaccharide synthase (EC 2.4.1.-); beta-1,3-glucan synthase (EC 2.4.…	carbon utilization	CAZY		GlycosylTransferases	2	MF
Pb1_contig_10054-cat_2_8	Pb1_contig_10054-cat_2							3	MKF
Pb1_contig_6347-cat_1_6	Pb1_contig_6347-cat_1							2	MKF
Pb2_contig_12057-cat_2_3	Pb2_contig_12057-cat_2	K00558	DNA (cytosine-5-)-methyltransferase [EC:2.1.1.37] [RN:R04858]	Organic Nitrogen	Amino Acid		Methionine degradation	3	MF
Pb2_contig_3065-cat_1_65	Pb2_contig_3065-cat_1	GH136	GH136 lacto-N-biosidase (EC 3.2.1.140)	carbon utilization	CAZY		Glycoside Hydrolases	2	MF
Pb2_contig_5422-cat_2_8	Pb2_contig_5422-cat_2	GT2	GT2 cellulose synthase (EC 2.4.1.12); chitin synthase (EC 2.4.1.16); dolichyl-phosphate beta-D-mannosyltransferase (EC 2.4.1.83); dolichyl-phosphate beta-glucosyltransferase (EC 2.4.1.117); N-acetylglucosaminyltransferase (EC 2.4.1.-); N-acetylgalactosaminyltransferase (EC 2.4.1.-); hyaluronan synthase (EC 2.4.1.212); chitin oligosaccharide synthase (EC 2.4.1.-); beta-1,3-glucan synthase (EC 2.4.…	carbon utilization	CAZY		GlycosylTransferases	3	MF
Pb2_contig_7433-cat_1_3	Pb2_contig_7433-cat_1	GH113	GH113 beta-mannanase (EC 3.2.1.78)	carbon utilization	CAZY	Beta-mannan Backbone Cleavage (Hemicellulose), Beta-mannan Oligo Cleavage (Hemicellulose)	Glycoside Hydrolases	2	MF
Pb3_contig_1082-cat_1_7	Pb3_contig_1082-cat_1	GT11	GT11 GDP-L-Fuc: galactoside alpha-1,2-L-fucosyltransferase (EC 2.4.1.69); GDP-L-Fuc: beta-LacNac alpha-1,3-L-fucosyltransferase (EC 2.4.1.-)	carbon utilization	CAZY		GlycosylTransferases	2	MF
Pb3_contig_1082-cat_1_8	Pb3_contig_1082-cat_1	GT2	GT2 cellulose synthase (EC 2.4.1.12); chitin synthase (EC 2.4.1.16); dolichyl-phosphate beta-D-mannosyltransferase (EC 2.4.1.83); dolichyl-phosphate beta-glucosyltransferase (EC 2.4.1.117); N-acetylglucosaminyltransferase (EC 2.4.1.-); N-acetylgalactosaminyltransferase (EC 2.4.1.-); hyaluronan synthase (EC 2.4.1.212); chitin oligosaccharide synthase (EC 2.4.1.-); beta-1,3-glucan synthase (EC 2.4.…	carbon utilization	CAZY		GlycosylTransferases	2	MF
Pb3_contig_1082-cat_1_37	Pb3_contig_1082-cat_1	CE1	CE1 acetyl xylan esterase (EC 3.1.1.72); cinnamoyl esterase (EC 3.1.1.-); feruloyl esterase (EC 3.1.1.73); carboxylesterase (EC 3.1.1.1); S-formylglutathione hydrolase (EC 3.1.2.12); diacylglycerol O-acyltransferase (EC 2.3.1.20); trehalose 6-O-mycolyltransferase (EC 2.3.1.122)	carbon utilization	CAZY		Carbohydrate Esterases	1	M
Pb3_contig_618-cat_1_5	Pb3_contig_618-cat_1	GH141	GH141 alpha-L-fucosidase (EC 3.2.1.51); xylanase (EC 3.2.1.8)	carbon utilization	CAZY	Xylan Backbone Cleavage (Hemicellulose), Fucose Oligo Cleavage	Glycoside Hydrolases	2	MKF
Pb3_contig_203-cat_1_5	Pb3_contig_203-cat_1	CBM13	CBM13 Modules of approx. 150 residues which always appear as a threefold internal repeat. The only apparent exception to this, xylanase II of Actinomadura sp. FC7 (GenBank U08894), is in fact not completely sequenced. These modules were first identified in several plant lectins such as ricin or agglutinin of Ricinus communis which bind galactose residues. The three-dimensional structure of a plan…	carbon utilization	CAZY		Carbohydrate-Binding Modules	2	MF
Pb3_contig_203-cat_1_9	Pb3_contig_203-cat_1	CBM13	CBM13 Modules of approx. 150 residues which always appear as a threefold internal repeat. The only apparent exception to this, xylanase II of Actinomadura sp. FC7 (GenBank U08894), is in fact not completely sequenced. These modules were first identified in several plant lectins such as ricin or agglutinin of Ricinus communis which bind galactose residues. The three-dimensional structure of a plan…	carbon utilization	CAZY		Carbohydrate-Binding Modules	2	M
Pb3_contig_6153-cat_1_44	Pb3_contig_6153-cat_1	GH136	GH136 lacto-N-biosidase (EC 3.2.1.140)	carbon utilization	CAZY		Glycoside Hydrolases	2	M
PLA1_contig_37628-cat_1_13	PLA1_contig_37628-cat_1	GT2	GT2 cellulose synthase (EC 2.4.1.12); chitin synthase (EC 2.4.1.16); dolichyl-phosphate beta-D-mannosyltransferase (EC 2.4.1.83); dolichyl-phosphate beta-glucosyltransferase (EC 2.4.1.117); N-acetylglucosaminyltransferase (EC 2.4.1.-); N-acetylgalactosaminyltransferase (EC 2.4.1.-); hyaluronan synthase (EC 2.4.1.212); chitin oligosaccharide synthase (EC 2.4.1.-); beta-1,3-glucan synthase (EC 2.4.…	carbon utilization	CAZY		GlycosylTransferases	2	MF
PLA1_contig_17883-cat_2_8	PLA1_contig_17883-cat_2	GT47	GT47 heparan beta-glucuronyltransferase (EC 2.4.1.225); xyloglucan beta-galactosyltransferase (EC 2.4.1.-); heparan synthase (EC 2.4.1.-); arabinan alpha-L-arabinosyltransferase (EC 2.4.2.-).	carbon utilization	CAZY		GlycosylTransferases	3	MKF
PLA1_contig_17883-cat_2_10	PLA1_contig_17883-cat_2	GT7	GT7 lactose synthase (EC 2.4.1.22); beta-N-acetylglucosaminyl-glycopeptide beta-1,4-galactosyltransferase (EC 2.4.1.38); N-acetyllactosamine synthase (EC 2.4.1.90); xylosylprotein beta-4-galactosyltransferase (EC 2.4.1.133); UDP-Gal: neolactotriaosylceramide beta-1,4-galactosyltransferase (EC 2.4.1.275); beta-1,4-N-acetylglucosaminyltransferase (EC 2.4.1.-)	carbon utilization	CAZY		GlycosylTransferases	3	MF
PLA1_contig_29936-cat_1_22	PLA1_contig_29936-cat_1							2	MK
PLA1_contig_19507-cat_1_54	PLA1_contig_19507-cat_1	GT2	GT2 cellulose synthase (EC 2.4.1.12); chitin synthase (EC 2.4.1.16); dolichyl-phosphate beta-D-mannosyltransferase (EC 2.4.1.83); dolichyl-phosphate beta-glucosyltransferase (EC 2.4.1.117); N-acetylglucosaminyltransferase (EC 2.4.1.-); N-acetylgalactosaminyltransferase (EC 2.4.1.-); hyaluronan synthase (EC 2.4.1.212); chitin oligosaccharide synthase (EC 2.4.1.-); beta-1,3-glucan synthase (EC 2.4.…	carbon utilization	CAZY		GlycosylTransferases	2	M
PLA1_contig_19507-cat_1_58	PLA1_contig_19507-cat_1	GT11	GT11 GDP-L-Fuc: galactoside alpha-1,2-L-fucosyltransferase (EC 2.4.1.69); GDP-L-Fuc: beta-LacNac alpha-1,3-L-fucosyltransferase (EC 2.4.1.-)	carbon utilization	CAZY		GlycosylTransferases	2	M
PLA1_contig_19507-cat_1_64	PLA1_contig_19507-cat_1							2	MK
PLA1_contig_19507-cat_1_66	PLA1_contig_19507-cat_1	GT7	GT7 lactose synthase (EC 2.4.1.22); beta-N-acetylglucosaminyl-glycopeptide beta-1,4-galactosyltransferase (EC 2.4.1.38); N-acetyllactosamine synthase (EC 2.4.1.90); xylosylprotein beta-4-galactosyltransferase (EC 2.4.1.133); UDP-Gal: neolactotriaosylceramide beta-1,4-galactosyltransferase (EC 2.4.1.275); beta-1,4-N-acetylglucosaminyltransferase (EC 2.4.1.-)	carbon utilization	CAZY		GlycosylTransferases	2	M
PLA1_contig_19507-cat_1_99	PLA1_contig_19507-cat_1	K00558	DNA (cytosine-5-)-methyltransferase [EC:2.1.1.37] [RN:R04858]	Organic Nitrogen	Amino Acid		Methionine degradation	2	MF
PLA1_contig_22133-cat_1_37	PLA1_contig_22133-cat_1							2	MKE
PLA1_contig_5532-cat_1_58	PLA1_contig_5532-cat_1							1	MKF
PLA2_contig_3212-cat_1_33	PLA2_contig_3212-cat_1							2	MKF
PLA2_contig_13848-cat_1_11	PLA2_contig_13848-cat_1							2	MK
PLA2_contig_15623-cat_1_18	PLA2_contig_15623-cat_1	K01945	phosphoribosylamine--glycine ligase [EC:6.3.4.13] [RN:R04144]	MISC	Information systems	Nucleotide	Inosine monophosphate biosynthesis, PRPP + glutamine => IMP	2	M
PLA2_contig_12846-cat_1_51	PLA2_contig_12846-cat_1	GT4	GT4 sucrose synthase (EC 2.4.1.13); sucrose-phosphate synthase (EC 2.4.1.14); alpha-glucosyltransferase (EC 2.4.1.52); lipopolysaccharide N-acetylglucosaminyltransferase (EC 2.4.1.56); phosphatidylinositol alpha-mannosyltransferase (EC 2.4.1.57); GDP-Man: Man1GlcNAc2-PP-dolichol alpha-1,3-mannosyltransferase (EC 2.4.1.132); GDP-Man: Man3GlcNAc2-PP-dolichol/Man4GlcNAc2-PP-dolichol alpha-1,2-mannos…	carbon utilization	CAZY		GlycosylTransferases	1	MK
PLA2_contig_8232-cat_1_13	PLA2_contig_8232-cat_1	GT2	GT2 cellulose synthase (EC 2.4.1.12); chitin synthase (EC 2.4.1.16); dolichyl-phosphate beta-D-mannosyltransferase (EC 2.4.1.83); dolichyl-phosphate beta-glucosyltransferase (EC 2.4.1.117); N-acetylglucosaminyltransferase (EC 2.4.1.-); N-acetylgalactosaminyltransferase (EC 2.4.1.-); hyaluronan synthase (EC 2.4.1.212); chitin oligosaccharide synthase (EC 2.4.1.-); beta-1,3-glucan synthase (EC 2.4.…	carbon utilization	CAZY		GlycosylTransferases	1	M
PLA2_contig_8232-cat_1_14	PLA2_contig_8232-cat_1	GT11	GT11 GDP-L-Fuc: galactoside alpha-1,2-L-fucosyltransferase (EC 2.4.1.69); GDP-L-Fuc: beta-LacNac alpha-1,3-L-fucosyltransferase (EC 2.4.1.-)	carbon utilization	CAZY		GlycosylTransferases	1	M
PLA2_contig_8232-cat_1_18	PLA2_contig_8232-cat_1	GT47	GT47 heparan beta-glucuronyltransferase (EC 2.4.1.225); xyloglucan beta-galactosyltransferase (EC 2.4.1.-); heparan synthase (EC 2.4.1.-); arabinan alpha-L-arabinosyltransferase (EC 2.4.2.-).	carbon utilization	CAZY		GlycosylTransferases	1	MK
PLA2_contig_8232-cat_1_54	PLA2_contig_8232-cat_1	K00558	DNA (cytosine-5-)-methyltransferase [EC:2.1.1.37] [RN:R04858]	Organic Nitrogen	Amino Acid		Methionine degradation	2	M
PLA2_contig_11164-cat_1_2	PLA2_contig_11164-cat_1	GH33	GH33 sialidase or neuraminidase (EC 3.2.1.18); trans-sialidase (EC 2.4.1.-); anhydrosialidase (EC 4.2.2.15); Kdo hydrolase (EC 3.2.1.-); 2-keto-3-deoxynononic acid hydrolase / KDNase (EC 3.2.1.-)	carbon utilization	CAZY		Glycoside Hydrolases	3	MF
PLA2_contig_803-cat_1_7	PLA2_contig_803-cat_1	CE1	CE1 acetyl xylan esterase (EC 3.1.1.72); cinnamoyl esterase (EC 3.1.1.-); feruloyl esterase (EC 3.1.1.73); carboxylesterase (EC 3.1.1.1); S-formylglutathione hydrolase (EC 3.1.2.12); diacylglycerol O-acyltransferase (EC 2.3.1.20); trehalose 6-O-mycolyltransferase (EC 2.3.1.122)	carbon utilization	CAZY		Carbohydrate Esterases	1	MF
PLA2_contig_803-cat_1_37	PLA2_contig_803-cat_1	GT2	GT2 cellulose synthase (EC 2.4.1.12); chitin synthase (EC 2.4.1.16); dolichyl-phosphate beta-D-mannosyltransferase (EC 2.4.1.83); dolichyl-phosphate beta-glucosyltransferase (EC 2.4.1.117); N-acetylglucosaminyltransferase (EC 2.4.1.-); N-acetylgalactosaminyltransferase (EC 2.4.1.-); hyaluronan synthase (EC 2.4.1.212); chitin oligosaccharide synthase (EC 2.4.1.-); beta-1,3-glucan synthase (EC 2.4.…	carbon utilization	CAZY		GlycosylTransferases	1	M
PLA2_contig_803-cat_1_39	PLA2_contig_803-cat_1	GT11	GT11 GDP-L-Fuc: galactoside alpha-1,2-L-fucosyltransferase (EC 2.4.1.69); GDP-L-Fuc: beta-LacNac alpha-1,3-L-fucosyltransferase (EC 2.4.1.-)	carbon utilization	CAZY		GlycosylTransferases	1	M
PLA2_contig_803-cat_1_43	PLA2_contig_803-cat_1							1	MK
PLA2_contig_12410-cat_2_15	PLA2_contig_12410-cat_2							3	MKF
PLA2_contig_9892-cat_2_3	PLA2_contig_9892-cat_2	GT11	GT11 GDP-L-Fuc: galactoside alpha-1,2-L-fucosyltransferase (EC 2.4.1.69); GDP-L-Fuc: beta-LacNac alpha-1,3-L-fucosyltransferase (EC 2.4.1.-)	carbon utilization	CAZY		GlycosylTransferases	3	MF
PLA2_contig_9892-cat_2_4	PLA2_contig_9892-cat_2	GT2	GT2 cellulose synthase (EC 2.4.1.12); chitin synthase (EC 2.4.1.16); dolichyl-phosphate beta-D-mannosyltransferase (EC 2.4.1.83); dolichyl-phosphate beta-glucosyltransferase (EC 2.4.1.117); N-acetylglucosaminyltransferase (EC 2.4.1.-); N-acetylgalactosaminyltransferase (EC 2.4.1.-); hyaluronan synthase (EC 2.4.1.212); chitin oligosaccharide synthase (EC 2.4.1.-); beta-1,3-glucan synthase (EC 2.4.…	carbon utilization	CAZY		GlycosylTransferases	3	MF
PLA3_contig_4072-cat_1_42	PLA3_contig_4072-cat_1							2	MK
PLA3_contig_4072-cat_1_46	PLA3_contig_4072-cat_1							2	MK
PLA3_contig_5503-cat_2_21	PLA3_contig_5503-cat_2							2	MK
PLA3_contig_5503-cat_2_26	PLA3_contig_5503-cat_2	GT32	GT32 alpha-1,6-mannosyltransferase (EC 2.4.1.-); alpha-1,4-N-acetylglucosaminyltransferase (EC 2.4.1.-); alpha-1,4-N-acetylgalactosaminyltransferase (EC 2.4.1.-); GDP-Man: inositol-phosphorylceramide transferase (EC 2.4.1.-); UDP-Gal: beta-galactoside alpha-1,4-galactosyltransferase (EC 2.4.1.-); UDP-Gal: lactose/N-acetyl-lactosamine alpha-1,4-galactosyltransferase (EC 2.4.1.-); UDP-Glc: protein …	carbon utilization	CAZY		GlycosylTransferases	2	MK
PLA3_contig_6091-cat_2_6	PLA3_contig_6091-cat_2							3	MKF
PLA3_contig_6091-cat_2_10	PLA3_contig_6091-cat_2	GT11	GT11 GDP-L-Fuc: galactoside alpha-1,2-L-fucosyltransferase (EC 2.4.1.69); GDP-L-Fuc: beta-LacNac alpha-1,3-L-fucosyltransferase (EC 2.4.1.-)	carbon utilization	CAZY		GlycosylTransferases	3	MF
PLA3_contig_6091-cat_2_12	PLA3_contig_6091-cat_2	GT2	GT2 cellulose synthase (EC 2.4.1.12); chitin synthase (EC 2.4.1.16); dolichyl-phosphate beta-D-mannosyltransferase (EC 2.4.1.83); dolichyl-phosphate beta-glucosyltransferase (EC 2.4.1.117); N-acetylglucosaminyltransferase (EC 2.4.1.-); N-acetylgalactosaminyltransferase (EC 2.4.1.-); hyaluronan synthase (EC 2.4.1.212); chitin oligosaccharide synthase (EC 2.4.1.-); beta-1,3-glucan synthase (EC 2.4.…	carbon utilization	CAZY		GlycosylTransferases	3	M
PLA3_contig_6091-cat_2_24	PLA3_contig_6091-cat_2	CE1	CE1 acetyl xylan esterase (EC 3.1.1.72); cinnamoyl esterase (EC 3.1.1.-); feruloyl esterase (EC 3.1.1.73); carboxylesterase (EC 3.1.1.1); S-formylglutathione hydrolase (EC 3.1.2.12); diacylglycerol O-acyltransferase (EC 2.3.1.20); trehalose 6-O-mycolyltransferase (EC 2.3.1.122)	carbon utilization	CAZY		Carbohydrate Esterases	3	M
PLA3_contig_6091-cat_2_4	PLA3_contig_6091-cat_2	GT7	GT7 lactose synthase (EC 2.4.1.22); beta-N-acetylglucosaminyl-glycopeptide beta-1,4-galactosyltransferase (EC 2.4.1.38); N-acetyllactosamine synthase (EC 2.4.1.90); xylosylprotein beta-4-galactosyltransferase (EC 2.4.1.133); UDP-Gal: neolactotriaosylceramide beta-1,4-galactosyltransferase (EC 2.4.1.275); beta-1,4-N-acetylglucosaminyltransferase (EC 2.4.1.-)	carbon utilization	CAZY		GlycosylTransferases	3	MF
PLA3_contig_9405-cat_1_13	PLA3_contig_9405-cat_1							2	MK
PLA3_contig_14066-cat_1_2	PLA3_contig_14066-cat_1	GT11	GT11 GDP-L-Fuc: galactoside alpha-1,2-L-fucosyltransferase (EC 2.4.1.69); GDP-L-Fuc: beta-LacNac alpha-1,3-L-fucosyltransferase (EC 2.4.1.-)	carbon utilization	CAZY		GlycosylTransferases	2	MF
PLA3_contig_14066-cat_1_5	PLA3_contig_14066-cat_1	GT47	GT47 heparan beta-glucuronyltransferase (EC 2.4.1.225); xyloglucan beta-galactosyltransferase (EC 2.4.1.-); heparan synthase (EC 2.4.1.-); arabinan alpha-L-arabinosyltransferase (EC 2.4.2.-).	carbon utilization	CAZY		GlycosylTransferases	2	MKF
PLA3_contig_14066-cat_1_6	PLA3_contig_14066-cat_1	GT7	GT7 lactose synthase (EC 2.4.1.22); beta-N-acetylglucosaminyl-glycopeptide beta-1,4-galactosyltransferase (EC 2.4.1.38); N-acetyllactosamine synthase (EC 2.4.1.90); xylosylprotein beta-4-galactosyltransferase (EC 2.4.1.133); UDP-Gal: neolactotriaosylceramide beta-1,4-galactosyltransferase (EC 2.4.1.275); beta-1,4-N-acetylglucosaminyltransferase (EC 2.4.1.-)	carbon utilization	CAZY		GlycosylTransferases	2	MF
PLA3_contig_11876-cat_1_17	PLA3_contig_11876-cat_1							2	MK
PLA3_contig_13606-cat_1_28	PLA3_contig_13606-cat_1							2	MKF
Pb+PLA1_contig_1245-cat_1_49	Pb+PLA1_contig_1245-cat_1							2	MK
Pb+PLA1_contig_1245-cat_1_70	Pb+PLA1_contig_1245-cat_1							2	MK
Pb+PLA1_contig_1245-cat_1_83	Pb+PLA1_contig_1245-cat_1							2	MK
Pb+PLA1_contig_1245-cat_1_123	Pb+PLA1_contig_1245-cat_1							2	MK
Pb+PLA1_contig_2568-cat_2_9	Pb+PLA1_contig_2568-cat_2	GH5	GH5 endo-beta-1,4-glucanase / cellulase (EC 3.2.1.4); endo-beta-1,4-xylanase (EC 3.2.1.8); beta-glucosidase (EC 3.2.1.21); beta-mannosidase (EC 3.2.1.25); beta-glucosylceramidase (EC 3.2.1.45); glucan beta-1,3-glucosidase (EC 3.2.1.58); licheninase (EC 3.2.1.73); exo-beta-1,4-glucanase / cellodextrinase (EC 3.2.1.74); glucan endo-1,6-beta-glucosidase (EC 3.2.1.75); mannan endo-beta-1,4-mannosidas…	carbon utilization	CAZY	Amorphous Cellulose Backbone Cleavage, Amorphous Cellulose Oligo Cleavage, Xyloglucan Backbone Cleavage (Hemicellulose), Xylan Backbone Cleavage (Hemicellulose), Beta-mannan Backbone Cleavage (Hemicellulose), Mixed-Linkage glucans Backbone Cleavage (Hemicellulose), Chitin Oligo Cleavage	Glycoside Hydrolases	3	MKEF
Pb+PLA1_contig_10014-cat_1_34	Pb+PLA1_contig_10014-cat_1	PL9	PL9 pectate lyase (EC 4.2.2.2); exopolygalacturonate lyase (EC 4.2.2.9); thiopeptidoglycan lyase (EC 4.2.2.-).	carbon utilization	CAZY	Pectin Backbone Cleavage	Polysaccharide Lyases	2	MK
Pb+PLA1_contig_10014-cat_1_34	Pb+PLA1_contig_10014-cat_1	GH141	GH141 alpha-L-fucosidase (EC 3.2.1.51); xylanase (EC 3.2.1.8)	carbon utilization	CAZY	Xylan Backbone Cleavage (Hemicellulose), Fucose Oligo Cleavage	Glycoside Hydrolases	2	MK
Pb+PLA1_contig_10014-cat_1_34	Pb+PLA1_contig_10014-cat_1	GH136	GH136 lacto-N-biosidase (EC 3.2.1.140)	carbon utilization	CAZY		Glycoside Hydrolases	2	MK
Pb+PLA1_contig_16258-cat_1_14	Pb+PLA1_contig_16258-cat_1	GT2	GT2 cellulose synthase (EC 2.4.1.12); chitin synthase (EC 2.4.1.16); dolichyl-phosphate beta-D-mannosyltransferase (EC 2.4.1.83); dolichyl-phosphate beta-glucosyltransferase (EC 2.4.1.117); N-acetylglucosaminyltransferase (EC 2.4.1.-); N-acetylgalactosaminyltransferase (EC 2.4.1.-); hyaluronan synthase (EC 2.4.1.212); chitin oligosaccharide synthase (EC 2.4.1.-); beta-1,3-glucan synthase (EC 2.4.…	carbon utilization	CAZY		GlycosylTransferases	1	M
Pb+PLA1_contig_16258-cat_1_15	Pb+PLA1_contig_16258-cat_1	GT11	GT11 GDP-L-Fuc: galactoside alpha-1,2-L-fucosyltransferase (EC 2.4.1.69); GDP-L-Fuc: beta-LacNac alpha-1,3-L-fucosyltransferase (EC 2.4.1.-)	carbon utilization	CAZY		GlycosylTransferases	1	M
Pb+PLA1_contig_16258-cat_1_20	Pb+PLA1_contig_16258-cat_1	GT47	GT47 heparan beta-glucuronyltransferase (EC 2.4.1.225); xyloglucan beta-galactosyltransferase (EC 2.4.1.-); heparan synthase (EC 2.4.1.-); arabinan alpha-L-arabinosyltransferase (EC 2.4.2.-).	carbon utilization	CAZY		GlycosylTransferases	1	MK
Pb+PLA1_contig_16258-cat_1_75	Pb+PLA1_contig_16258-cat_1	CE1	CE1 acetyl xylan esterase (EC 3.1.1.72); cinnamoyl esterase (EC 3.1.1.-); feruloyl esterase (EC 3.1.1.73); carboxylesterase (EC 3.1.1.1); S-formylglutathione hydrolase (EC 3.1.2.12); diacylglycerol O-acyltransferase (EC 2.3.1.20); trehalose 6-O-mycolyltransferase (EC 2.3.1.122)	carbon utilization	CAZY		Carbohydrate Esterases	2	M
Pb+PLA2_contig_8748-cat_1_69	Pb+PLA2_contig_8748-cat_1	GH141	GH141 alpha-L-fucosidase (EC 3.2.1.51); xylanase (EC 3.2.1.8)	carbon utilization	CAZY	Xylan Backbone Cleavage (Hemicellulose), Fucose Oligo Cleavage	Glycoside Hydrolases	1	MK
Pb+PLA2_contig_8748-cat_1_69	Pb+PLA2_contig_8748-cat_1	GH136	GH136 lacto-N-biosidase (EC 3.2.1.140)	carbon utilization	CAZY		Glycoside Hydrolases	1	MK
Pb+PLA2_contig_8748-cat_1_72	Pb+PLA2_contig_8748-cat_1	GH136	GH136 lacto-N-biosidase (EC 3.2.1.140)	carbon utilization	CAZY		Glycoside Hydrolases	1	M
Pb+PLA2_contig_8847-cat_2_4	Pb+PLA2_contig_8847-cat_2	GT4	GT4 sucrose synthase (EC 2.4.1.13); sucrose-phosphate synthase (EC 2.4.1.14); alpha-glucosyltransferase (EC 2.4.1.52); lipopolysaccharide N-acetylglucosaminyltransferase (EC 2.4.1.56); phosphatidylinositol alpha-mannosyltransferase (EC 2.4.1.57); GDP-Man: Man1GlcNAc2-PP-dolichol alpha-1,3-mannosyltransferase (EC 2.4.1.132); GDP-Man: Man3GlcNAc2-PP-dolichol/Man4GlcNAc2-PP-dolichol alpha-1,2-mannos…	carbon utilization	CAZY		GlycosylTransferases	3	MKF
Pb+PLA2_contig_4540-cat_1_23	Pb+PLA2_contig_4540-cat_1	GT47	GT47 heparan beta-glucuronyltransferase (EC 2.4.1.225); xyloglucan beta-galactosyltransferase (EC 2.4.1.-); heparan synthase (EC 2.4.1.-); arabinan alpha-L-arabinosyltransferase (EC 2.4.2.-).	carbon utilization	CAZY		GlycosylTransferases	1	MK
Pb+PLA2_contig_4540-cat_1_27	Pb+PLA2_contig_4540-cat_1	GT11	GT11 GDP-L-Fuc: galactoside alpha-1,2-L-fucosyltransferase (EC 2.4.1.69); GDP-L-Fuc: beta-LacNac alpha-1,3-L-fucosyltransferase (EC 2.4.1.-)	carbon utilization	CAZY		GlycosylTransferases	1	M
Pb+PLA2_contig_4540-cat_1_28	Pb+PLA2_contig_4540-cat_1	GT2	GT2 cellulose synthase (EC 2.4.1.12); chitin synthase (EC 2.4.1.16); dolichyl-phosphate beta-D-mannosyltransferase (EC 2.4.1.83); dolichyl-phosphate beta-glucosyltransferase (EC 2.4.1.117); N-acetylglucosaminyltransferase (EC 2.4.1.-); N-acetylgalactosaminyltransferase (EC 2.4.1.-); hyaluronan synthase (EC 2.4.1.212); chitin oligosaccharide synthase (EC 2.4.1.-); beta-1,3-glucan synthase (EC 2.4.…	carbon utilization	CAZY		GlycosylTransferases	1	M
Pb+PLA2_contig_4540-cat_1_57	Pb+PLA2_contig_4540-cat_1	CE1	CE1 acetyl xylan esterase (EC 3.1.1.72); cinnamoyl esterase (EC 3.1.1.-); feruloyl esterase (EC 3.1.1.73); carboxylesterase (EC 3.1.1.1); S-formylglutathione hydrolase (EC 3.1.2.12); diacylglycerol O-acyltransferase (EC 2.3.1.20); trehalose 6-O-mycolyltransferase (EC 2.3.1.122)	carbon utilization	CAZY		Carbohydrate Esterases	1	M
Pb+PLA2_contig_10051-cat_1_36	Pb+PLA2_contig_10051-cat_1							1	MK
Pb+PLA2_contig_10051-cat_1_37	Pb+PLA2_contig_10051-cat_1	GH29	GH29 alpha-L-fucosidase (EC 3.2.1.51); alpha-1,3/1,4-L-fucosidase (EC 3.2.1.111)	carbon utilization	CAZY	Fucose Oligo Cleavage	Glycoside Hydrolases	1	MK
Pb+PLA3_contig_12270-cat_1_5	Pb+PLA3_contig_12270-cat_1	CE1	CE1 acetyl xylan esterase (EC 3.1.1.72); cinnamoyl esterase (EC 3.1.1.-); feruloyl esterase (EC 3.1.1.73); carboxylesterase (EC 3.1.1.1); S-formylglutathione hydrolase (EC 3.1.2.12); diacylglycerol O-acyltransferase (EC 2.3.1.20); trehalose 6-O-mycolyltransferase (EC 2.3.1.122)	carbon utilization	CAZY		Carbohydrate Esterases	2	MF
Pb+PLA3_contig_2512-cat_1_27	Pb+PLA3_contig_2512-cat_1							2	MKF
Pb+PLA3_contig_1524-cat_1_52	Pb+PLA3_contig_1524-cat_1	GH136	GH136 lacto-N-biosidase (EC 3.2.1.140)	carbon utilization	CAZY		Glycoside Hydrolases	2	M
Pb+PLA3_contig_1524-cat_1_55	Pb+PLA3_contig_1524-cat_1	GH136	GH136 lacto-N-biosidase (EC 3.2.1.140)	carbon utilization	CAZY		Glycoside Hydrolases	2	MK
Pb+PLA3_contig_1524-cat_1_55	Pb+PLA3_contig_1524-cat_1	GH141	GH141 alpha-L-fucosidase (EC 3.2.1.51); xylanase (EC 3.2.1.8)	carbon utilization	CAZY	Xylan Backbone Cleavage (Hemicellulose), Fucose Oligo Cleavage	Glycoside Hydrolases	2	MK
Pb+PLA3_contig_7220-cat_2_2	Pb+PLA3_contig_7220-cat_2							1	MKF
Pb+PLA3_contig_7870-cat_1_17	Pb+PLA3_contig_7870-cat_1	K00558	DNA (cytosine-5-)-methyltransferase [EC:2.1.1.37] [RN:R04858]	Organic Nitrogen	Amino Acid		Methionine degradation	1	M

## Sheet: Figure 5
Figure 5A
pEPlasmidT-32a(+pamy) Summary					Feature Annotation Table — pET-32a(+pamy) | CD0163621-1
Plasmid Name	pET-32a(+pamy)				Feature Name	Type	Strand	Start (bp)	End (bp)	Length (bp)	Function / Note
Accession / ID	CD0163621-1				f1 ori	rep_origin	+	12	467	456	f1 bacteriophage origin of replication; arrow indicates direction of (+) strand synthesis
Total Length (bp)	6136				AmpR promoter	promoter	+	494	598	105
Topology	Circular				AmpR	CDS	+	599	1459	861	confers resistance to ampicillin, carbenicillin, and related antibiotics
GC Content (%)	52.31				ori	rep_origin	+	1630	2218	589	high-copy-number ColE1/pMB1/pBR322/pUC origin of replication
Vector Backbone	pET-32a(+)				bom	misc_feature	+	2404	2546	143	basis of mobility region from pBR322
Insert	PAMY: P9222_28545 (alpha-amylase)				rop	CDS	-	2648	2839	192	Rop protein, which maintains plasmids at low copy number
Host Organism	Escherichia coli				lacI	CDS	-	3648	4730	1083	The lac repressor binds to the lac operator to inhibit transcription in E. coli. This inhibition can be relieved by a...
Selection Marker	Ampicillin resistance (AmpR / bla)				lacI promoter	promoter	-	4731	4808	78
Replication Origin	ColE1/pMB1 (high copy); f1 ori				T7 promoter	promoter	+	5121	5139	19	promoter for bacteriophage T7 RNA polymerase
Promoter	T7 promoter (IPTG-inducible)				lac operator	protein_bind	+	5140	5164	25	The lac repressor binds to the lac operator to inhibit transcription in E. coli. This inhibition can be relieved by a...
Affinity Tag	6×His (C-terminal)				PAMY: P9222_28545	misc_feature	+	5167	5979	813
Type	Synthetic				RBS	RBS	+	5179	5201	23	efficient ribosome binding site from bacteriophage T7 gene 10 (Olins and Rangwala, 1989)
					6xHis	CDS	+	5980	5997	18	6xHis affinity tag
					T7 terminator	terminator	+	6064	6111	48	transcription terminator for bacteriophage T7 RNA polymerase
Full Nucleotide Sequence — pET-32a(+pamy) [6136 bp, Circular]				Figure 5B
Position	Sequence (60 nt/line)	End Position		CarE activity
1	TGGCGAATGGGACGCGCCCTGTAGCGGCGCATTAAGCGCGGCGGGTGTGGTGGTTACGCG	60		Sample	CarE activity (U/mg prot)
61	CAGCGTGACCGCTACACTTGCCAGCGCCCTAGCGCCCGCTCCTTTCGCTTTCTTCCCTTC	120		Ecoli_1	0.02569
121	CTTTCTCGCCACGTTCGCCGGCTTTCCCCGTCAAGCTCTAAATCGGGGGCTCCCTTTAGG	180		Ecoli_2	0.02229
181	GTTCCGATTTAGTGCTTTACGGCACCTCGACCCCAAAAAACTTGATTAGGGTGATGGTTC	240		Ecoli_3	0.035095
241	ACGTAGTGGGCCATCGCCCTGATAGACGGTTTTTCGCCCTTTGACGTTGGAGTCCACGTT	300		Ecoli+P92_1	0.041
301	CTTTAATAGTGGACTCTTGTTCCAAACTGGAACAACACTCAACCCTATCTCGGTCTATTC	360		Ecoli+P92_2	0.038
361	TTTTGATTTATAAGGGATTTTGCCGATTTCGGCCTATTGGTTAAAAAATGAGCTGATTTA	420		Ecoli+P92_3	0.0398
421	ACAAAAATTTAACGCGAATTTTAACAAAATATTAACGTTTACAATTTCAGGTGGCACTTT	480
481	TCGGGGAAATGTGCGCGGAACCCCTATTTGTTTATTTTTCTAAATACATTCAAATATGTA	540		T-test result
541	TCCGCTCATGAGACAATAACCCTGATAAATGCTTCAATAATATTGAAAAAGGAAGAGTAT	600		Table Analyzed	CarE
601	GAGTATTCAACATTTCCGTGTCGCCCTTATTCCCTTTTTTGCGGCATTTTGCCTTCCTGT	660		Column B	Ecoli+P92
661	TTTTGCTCACCCAGAAACGCTGGTGAAAGTAAAAGATGCTGAAGATCAGTTGGGTGCACG	720		vs.	vs.
721	AGTGGGTTACATCGAACTGGATCTCAACAGCGGTAAGATCCTTGAGAGTTTTCGCCCCGA	780		Column A	Ecoli
781	AGAACGTTTTCCAATGATGAGCACTTTTAAAGTTCTGCTATGTGGCGCGGTATTATCCCG	840		Unpaired t test
841	TATTGACGCCGGGCAAGAGCAACTCGGTCGCCGCATACACTATTCTCAGAATGACTTGGT	900		P value	0.0381
901	TGAGTACTCACCAGTCACAGAAAAGCATCTTACGGATGGCATGACAGTAAGAGAATTATG	960		P value summary	*
961	CAGTGCTGCCATAACCATGAGTGATAACACTGCGGCCAACTTACTTCTGACAACGATCGG	1020		Significantly different (P < 0.05)?	Yes
1021	AGGACCGAAGGAGCTAACCGCTTTTTTGCACAACATGGGGGATCATGTAACTCGCCTTGA	1080		One- or two-tailed P value?	Two-tailed
1081	TCGTTGGGAACCGGAGCTGAATGAAGCCATACCAAACGACGAGCGTGACACCACGATGCC	1140		t, df	t=3.032, df=4
1141	TGCAGCAATGGCAACAACGTTGCGCAAACTATTAACTGGCGAACTACTTACTCTAGCTTC	1200
1201	CCGGCAACAATTAATAGACTGGATGGAGGCGGATAAAGTTGCAGGACCACTTCTGCGCTC	1260
1261	GGCCCTTCCGGCTGGCTGGTTTATTGCTGATAAATCTGGAGCCGGTGAGCGTGGGTCTCG	1320
1321	CGGTATCATTGCAGCACTGGGGCCAGATGGTAAGCCCTCCCGTATCGTAGTTATCTACAC	1380
1381	GACGGGGAGTCAGGCAACTATGGATGAACGAAATAGACAGATCGCTGAGATAGGTGCCTC	1440
1441	ACTGATTAAGCATTGGTAACTGTCAGACCAAGTTTACTCATATATACTTTAGATTGATTT	1500
1501	AAAACTTCATTTTTAATTTAAAAGGATCTAGGTGAAGATCCTTTTTGATAATCTCATGAC	1560
1561	CAAAATCCCTTAACGTGAGTTTTCGTTCCACTGAGCGTCAGACCCCGTAGAAAAGATCAA	1620
1621	AGGATCTTCTTGAGATCCTTTTTTTCTGCGCGTAATCTGCTGCTTGCAAACAAAAAAACC	1680
1681	ACCGCTACCAGCGGTGGTTTGTTTGCCGGATCAAGAGCTACCAACTCTTTTTCCGAAGGT	1740
1741	AACTGGCTTCAGCAGAGCGCAGATACCAAATACTGTCCTTCTAGTGTAGCCGTAGTTAGG	1800
1801	CCACCACTTCAAGAACTCTGTAGCACCGCCTACATACCTCGCTCTGCTAATCCTGTTACC	1860
1861	AGTGGCTGCTGCCAGTGGCGATAAGTCGTGTCTTACCGGGTTGGACTCAAGACGATAGTT	1920
1921	ACCGGATAAGGCGCAGCGGTCGGGCTGAACGGGGGGTTCGTGCACACAGCCCAGCTTGGA	1980
1981	GCGAACGACCTACACCGAACTGAGATACCTACAGCGTGAGCTATGAGAAAGCGCCACGCT	2040
2041	TCCCGAAGGGAGAAAGGCGGACAGGTATCCGGTAAGCGGCAGGGTCGGAACAGGAGAGCG	2100
2101	CACGAGGGAGCTTCCAGGGGGAAACGCCTGGTATCTTTATAGTCCTGTCGGGTTTCGCCA	2160
2161	CCTCTGACTTGAGCGTCGATTTTTGTGATGCTCGTCAGGGGGGCGGAGCCTATGGAAAAA	2220
2221	CGCCAGCAACGCGGCCTTTTTACGGTTCCTGGCCTTTTGCTGGCCTTTTGCTCACATGTT	2280
2281	CTTTCCTGCGTTATCCCCTGATTCTGTGGATAACCGTATTACCGCCTTTGAGTGAGCTGA	2340
2341	TACCGCTCGCCGCAGCCGAACGACCGAGCGCAGCGAGTCAGTGAGCGAGGAAGCGGAAGA	2400
2401	GCGCCTGATGCGGTATTTTCTCCTTACGCATCTGTGCGGTATTTCACACCGCATATATGG	2460
2461	TGCACTCTCAGTACAATCTGCTCTGATGCCGCATAGTTAAGCCAGTATACACTCCGCTAT	2520
2521	CGCTACGTGACTGGGTCATGGCTGCGCCCCGACACCCGCCAACACCCGCTGACGCGCCCT	2580
2581	GACGGGCTTGTCTGCTCCCGGCATCCGCTTACAGACAAGCTGTGACCGTCTCCGGGAGCT	2640
2641	GCATGTGTCAGAGGTTTTCACCGTCATCACCGAAACGCGCGAGGCAGCTGCGGTAAAGCT	2700
2701	CATCAGCGTGGTCGTGAAGCGATTCACAGATGTCTGCCTGTTCATCCGCGTCCAGCTCGT	2760
2761	TGAGTTTCTCCAGAAGCGTTAATGTCTGGCTTCTGATAAAGCGGGCCATGTTAAGGGCGG	2820
2821	TTTTTTCCTGTTTGGTCACTGATGCCTCCGTGTAAGGGGGATTTCTGTTCATGGGGGTAA	2880
2881	TGATACCGATGAAACGAGAGAGGATGCTCACGATACGGGTTACTGATGATGAACATGCCC	2940
2941	GGTTACTGGAACGTTGTGAGGGTAAACAACTGGCGGTATGGATGCGGCGGGACCAGAGAA	3000
3001	AAATCACTCAGGGTCAATGCCAGCGCTTCGTTAATACAGATGTAGGTGTTCCACAGGGTA	3060
3061	GCCAGCAGCATCCTGCGATGCAGATCCGGAACATAATGGTGCAGGGCGCTGACTTCCGCG	3120
3121	TTTCCAGACTTTACGAAACACGGAAACCGAAGACCATTCATGTTGTTGCTCAGGTCGCAG	3180
3181	ACGTTTTGCAGCAGCAGTCGCTTCACGTTCGCTCGCGTATCGGTGATTCATTCTGCTAAC	3240
3241	CAGTAAGGCAACCCCGCCAGCCTAGCCGGGTCCTCAACGACAGGAGCACGATCATGCGCA	3300
3301	CCCGTGGGGCCGCCATGCCGGCGATAATGGCCTGCTTCTCGCCGAAACGTTTGGTGGCGG	3360
3361	GACCAGTGACGAAGGCTTGAGCGAGGGCGTGCAAGATTCCGAATACCGCAAGCGACAGGC	3420
3421	CGATCATCGTCGCGCTCCAGCGAAAGCGGTCCTCGCCGAAAATGACCCAGAGCGCTGCCG	3480
3481	GCACCTGTCCTACGAGTTGCATGATAAAGAAGACAGTCATAAGTGCGGCGACGATAGTCA	3540
3541	TGCCCCGCGCCCACCGGAAGGAGCTGACTGGGTTGAAGGCTCTCAAGGGCATCGGTCGAG	3600
3601	ATCCCGGTGCCTAATGAGTGAGCTAACTTACATTAATTGCGTTGCGCTCACTGCCCGCTT	3660
3661	TCCAGTCGGGAAACCTGTCGTGCCAGCTGCATTAATGAATCGGCCAACGCGCGGGGAGAG	3720
3721	GCGGTTTGCGTATTGGGCGCCAGGGTGGTTTTTCTTTTCACCAGTGAGACGGGCAACAGC	3780
3781	TGATTGCCCTTCACCGCCTGGCCCTGAGAGAGTTGCAGCAAGCGGTCCACGCTGGTTTGC	3840
3841	CCCAGCAGGCGAAAATCCTGTTTGATGGTGGTTAACGGCGGGATATAACATGAGCTGTCT	3900
3901	TCGGTATCGTCGTATCCCACTACCGAGATGTCCGCACCAACGCGCAGCCCGGACTCGGTA	3960
3961	ATGGCGCGCATTGCGCCCAGCGCCATCTGATCGTTGGCAACCAGCATCGCAGTGGGAACG	4020
4021	ATGCCCTCATTCAGCATTTGCATGGTTTGTTGAAAACCGGACATGGCACTCCAGTCGCCT	4080
4081	TCCCGTTCCGCTATCGGCTGAATTTGATTGCGAGTGAGATATTTATGCCAGCCAGCCAGA	4140
4141	CGCAGACGCGCCGAGACAGAACTTAATGGGCCCGCTAACAGCGCGATTTGCTGGTGACCC	4200
4201	AATGCGACCAGATGCTCCACGCCCAGTCGCGTACCGTCTTCATGGGAGAAAATAATACTG	4260
4261	TTGATGGGTGTCTGGTCAGAGACATCAAGAAATAACGCCGGAACATTAGTGCAGGCAGCT	4320
4321	TCCACAGCAATGGCATCCTGGTCATCCAGCGGATAGTTAATGATCAGCCCACTGACGCGT	4380
4381	TGCGCGAGAAGATTGTGCACCGCCGCTTTACAGGCTTCGACGCCGCTTCGTTCTACCATC	4440
4441	GACACCACCACGCTGGCACCCAGTTGATCGGCGCGAGATTTAATCGCCGCGACAATTTGC	4500
4501	GACGGCGCGTGCAGGGCCAGACTGGAGGTGGCAACGCCAATCAGCAACGACTGTTTGCCC	4560
4561	GCCAGTTGTTGTGCCACGCGGTTGGGAATGTAATTCAGCTCCGCCATCGCCGCTTCCACT	4620
4621	TTTTCCCGCGTTTTCGCAGAAACGTGGCTGGCCTGGTTCACCACGCGGGAAACGGTCTGA	4680
4681	TAAGAGACACCGGCATACTCTGCGACATCGTATAACGTTACTGGTTTCACATTCACCACC	4740
4741	CTGAATTGACTCTCTTCCGGGCGCTATCATGCCATACCGCGAAAGGTTTTGCGCCATTCG	4800
4801	ATGGTGTCCGGGATCTCGACGCTCTCCCTTATGCGACTCCTGCATTAGGAAGCAGCCCAG	4860
4861	TAGTAGGTTGAGGCCGTTGAGCACCGCCGCCGCAAGGAATGGTGCATGCAAGGAGATGGC	4920
4921	GCCCAACAGTCCCCCGGCCACGGGGCCTGCCACCATACCCACGCCGAAACAAGCGCTCAT	4980
4981	GAGCCCGAAGTGGCGAGCCCGATCTTCCCCATCGGTGATGTCGGCGATATAGGCGCCAGC	5040
5041	AACCGCACCTGTGGCGCCGGTGATGCCGGCCACGATGCGTCCGGCGTAGAGGATCGAGAT	5100
5101	CGATCTCGATCCCGCGAAATTAATACGACTCACTATAGGGGAATTGTGAGCGGATAACAA	5160
5161	TTCCCCTCTAGAAATAATTTTGTTTAACTTTAAGAAGGAGATATACATATGGCACATATA	5220
5221	ACGATCGAAACTGGATCGCCAACCTTATGCATGAATACCAGCATACATGTTGTGTCCAGT	5280
5281	GACTCTGGAGAGACTTCAGGCGGTACACTATATCTGTTGCACGGGGCAGGCGATAATGCG	5340
5341	AGTACCTGGCAGCGGTTAACCACCATTGAGATGTATGCAGCGCAATATGGCTGTACCATC	5400
5401	ATTATGCCGGAAGCGAATCGAAGCTATTACACCGATATGGAATACGGCCTGAATTACTTC	5460
5461	CACTACATCACTCAGGAGTTACCTGAAGTATGCAAGCGTCTACTCAATCTGAATCCTGAT	5520
5521	CCGGAGAAAACGTACATCGGCGGTTTATCCATGGGCGGTTATGGTGCACTGAAATGTGGA	5580
5581	CTAACCTATCCAGAGAAATACCGCAAAGTAGCGTCTCTATCCGGCGTAACGGATATTCAG	5640
5641	GCACGCCTTCAAGATCCCCATATGCCTGCGAGCATGATCAAGGAAATGAAAGCGGTTTTT	5700
5701	GGAGAACGTTTACAGGTAAAAGCCGATCAGGATATTTACGCACTGTCAGCCAAGCTGCTG	5760
5761	GAACAGGGTGTTCCTTTACCGGATATCCTCAGTTGCTGCGGCGATCATGATCCCTTCGTG	5820
5821	GAGATGAATCGCGACTTTGCGAAATACATGCAGGGAACTGCCTTTGATTTTCGGTATGTG	5880
5881	GAGACGCCTGGGGCTCATGAATGGAGATTCTGGGAGCACCACCTGAGAACGATGTTTAAT	5940
5941	TTTCTATACAACGACAAGACCAAAGTAGAGTGACTCGAGCACCACCACCACCACCACTGA	6000
6001	GATCCGGCTGCTAACAAAGCCCGAAAGGAAGCTGAGTTGGCTGCTGCCACCGCTGAGCAA	6060
6061	TAACTAGCATAACCCCTTGGGGCCTCTAAACGGGTCTTGAGGGGTTTTTTGCTGAAAGGA	6120
6121	GGAACTATATCCGGAT	6136

## Sheet: AMGs_result
CK_68	CK1	CK1_contig_6186-cat_2_10	CK1_contig_6186-cat_2							3	MKF		category	CK1	CK2	CK3	Pb1	Pb2	Pb3	PLA1	PLA2	PLA3	Pb+PLA1	Pb+PLA2	Pb+PLA3
		CK1_contig_5893-cat_1_5	CK1_contig_5893-cat_1	K09883	cobT; cobaltochelatase CobT [EC:6.6.1.2]	MISC	aerobic corrin ring synthesis好氧珊瑚环合成		Cobalamin biosynthesis, precorrin2 => cobinamide	2	MK		carbon utilization	9	9	21	1	3	7	6	10	8	8	9	4
		CK1_contig_5893-cat_1_14	CK1_contig_5893-cat_1							2	MK		Organic Nitrogen	1	0	2	0	1	0	1	1	0	0	0	1
		CK1_contig_10124-cat_2_9	CK1_contig_10124-cat_2	GT2	GT2 cellulose synthase (EC 2.4.1.12); chitin synthase (EC 2.4.1.16); dolichyl-phosphate beta-D-mannosyltransferase (EC 2.4.1.83); dolichyl-phosphate beta-glucosyltransferase (EC 2.4.1.117); N-acetylglucosaminyltransferase (EC 2.4.1.-); N-acetylgalactosaminyltransferase (EC 2.4.1.-); hyaluronan synthase (EC 2.4.1.212); chitin oligosaccharide synthase (EC 2.4.1.-); beta-1,3-glucan synthase (EC 2.4.…	carbon utilization	CAZY		GlycosylTransferases	3	MF		MISC	1	0	0	0	0	0	0	1	0	0	0	0
		CK1_contig_1500-cat_1_14	CK1_contig_1500-cat_1							2	MKF
		CK1_contig_11487-cat_1_11	CK1_contig_11487-cat_1	GT75	GT75 UDP-Glc: self-glucosylating beta-glucosyltransferase (EC 2.4.1.-); UDP-L-arabinopyranose mutase (EC 5.4.99.-)	carbon utilization	CAZY		GlycosylTransferases	1	M
		CK1_contig_3348-cat_1_2	CK1_contig_3348-cat_1	C82A	Catlytic type: Cysteine; hydrolyse the L-Lys(3)-D-Ala(4) bonds of bacterial cell wall components; protein showed cell-wall cross-linking activity	Organic Nitrogen	Peptidase		Hydrolase (and transfer) bacterial cell wall peptides	2	MF				CK1	CK2	CK3	HM1	HM2	HM3	PLA1	PLA2	PLA3	HPLA1	HPLA2	HPLA3
		CK1_contig_1033-cat_2_17	CK1_contig_1033-cat_2							3	MKF		Carbon	Glycosy Transferases	9	7	16	1	1	2	6	8	7	3	4	0
		CK1_contig_1033-cat_2_20	CK1_contig_1033-cat_2	GT40	GT40 beta-1,3-galactofuranosyltransferases (EC 2.4.1.-)	carbon utilization	CAZY		GlycosylTransferases	3	MF			Glycoside Hydrolases	0	1	4	0	2	2	0	1	0	3	4	3
		CK1_contig_7263-cat_1_48	CK1_contig_7263-cat_1							1	MK			Carbohydrate Esterases	0	1	0	0	0	1	0	1	1	1	1	1
		CK1_contig_7263-cat_1_51	CK1_contig_7263-cat_1							1	MK			Carbohydrate-Binding Modules	0	0	1	0	0	2	0	0	0	0	0	0
		CK1_contig_2778-cat_2_20	CK1_contig_2778-cat_2	GT2	GT2 cellulose synthase (EC 2.4.1.12); chitin synthase (EC 2.4.1.16); dolichyl-phosphate beta-D-mannosyltransferase (EC 2.4.1.83); dolichyl-phosphate beta-glucosyltransferase (EC 2.4.1.117); N-acetylglucosaminyltransferase (EC 2.4.1.-); N-acetylgalactosaminyltransferase (EC 2.4.1.-); hyaluronan synthase (EC 2.4.1.212); chitin oligosaccharide synthase (EC 2.4.1.-); beta-1,3-glucan synthase (EC 2.4.…	carbon utilization	CAZY		GlycosylTransferases	3	M			Polysaccharide Lyases	0	0	0	0	0	0	0	0	0	1	0	0
		CK1_contig_2778-cat_2_21	CK1_contig_2778-cat_2							3	MK
		CK1_contig_2778-cat_2_25	CK1_contig_2778-cat_2							3	MK		Nitrogen
		CK1_contig_10593-cat_1_50	CK1_contig_10593-cat_1							1	MK			Histidine biosynthesis, PRPP => histidine	Methionine degradation	Hydrolase (and transfer) bacterial cell wall peptides
		CK1_contig_5109-cat_1_3	CK1_contig_5109-cat_1							2	MKF		CK1	0	0	1
		CK1_contig_5109-cat_1_5	CK1_contig_5109-cat_1	GT7	GT7 lactose synthase (EC 2.4.1.22); beta-N-acetylglucosaminyl-glycopeptide beta-1,4-galactosyltransferase (EC 2.4.1.38); N-acetyllactosamine synthase (EC 2.4.1.90); xylosylprotein beta-4-galactosyltransferase (EC 2.4.1.133); UDP-Gal: neolactotriaosylceramide beta-1,4-galactosyltransferase (EC 2.4.1.275); beta-1,4-N-acetylglucosaminyltransferase (EC 2.4.1.-)	carbon utilization	CAZY		GlycosylTransferases	2	MF		CK3	1	1	0
		CK1_contig_9909-cat_1_49	CK1_contig_9909-cat_1	GT7	GT7 lactose synthase (EC 2.4.1.22); beta-N-acetylglucosaminyl-glycopeptide beta-1,4-galactosyltransferase (EC 2.4.1.38); N-acetyllactosamine synthase (EC 2.4.1.90); xylosylprotein beta-4-galactosyltransferase (EC 2.4.1.133); UDP-Gal: neolactotriaosylceramide beta-1,4-galactosyltransferase (EC 2.4.1.275); beta-1,4-N-acetylglucosaminyltransferase (EC 2.4.1.-)	carbon utilization	CAZY		GlycosylTransferases	1	M		Pb2	0	1	0
		CK1_contig_9909-cat_1_52	CK1_contig_9909-cat_1	GT47	GT47 heparan beta-glucuronyltransferase (EC 2.4.1.225); xyloglucan beta-galactosyltransferase (EC 2.4.1.-); heparan synthase (EC 2.4.1.-); arabinan alpha-L-arabinosyltransferase (EC 2.4.2.-).	carbon utilization	CAZY		GlycosylTransferases	1	MK		PLA1	0	1	0
		CK1_contig_9909-cat_1_62	CK1_contig_9909-cat_1	GT11	GT11 GDP-L-Fuc: galactoside alpha-1,2-L-fucosyltransferase (EC 2.4.1.69); GDP-L-Fuc: beta-LacNac alpha-1,3-L-fucosyltransferase (EC 2.4.1.-)	carbon utilization	CAZY		GlycosylTransferases	1	M		PLA2	0	1	0
		CK1_contig_9909-cat_1_64	CK1_contig_9909-cat_1	GT2	GT2 cellulose synthase (EC 2.4.1.12); chitin synthase (EC 2.4.1.16); dolichyl-phosphate beta-D-mannosyltransferase (EC 2.4.1.83); dolichyl-phosphate beta-glucosyltransferase (EC 2.4.1.117); N-acetylglucosaminyltransferase (EC 2.4.1.-); N-acetylgalactosaminyltransferase (EC 2.4.1.-); hyaluronan synthase (EC 2.4.1.212); chitin oligosaccharide synthase (EC 2.4.1.-); beta-1,3-glucan synthase (EC 2.4.…	carbon utilization	CAZY		GlycosylTransferases	1	M		Pb_PLA3	0	1	0
	CK2	CK2_contig_8205-cat_2_3	CK2_contig_8205-cat_2	GT7	GT7 lactose synthase (EC 2.4.1.22); beta-N-acetylglucosaminyl-glycopeptide beta-1,4-galactosyltransferase (EC 2.4.1.38); N-acetyllactosamine synthase (EC 2.4.1.90); xylosylprotein beta-4-galactosyltransferase (EC 2.4.1.133); UDP-Gal: neolactotriaosylceramide beta-1,4-galactosyltransferase (EC 2.4.1.275); beta-1,4-N-acetylglucosaminyltransferase (EC 2.4.1.-)	carbon utilization	CAZY		GlycosylTransferases	3	MF
		CK2_contig_9383-cat_1_3	CK2_contig_9383-cat_1							2	MKF		MISC
		CK2_contig_14020-cat_2_30	CK2_contig_14020-cat_2							3	MK			Cobalamin biosynthesis precorrin2	Inosine monophosphate biosynthesis
		CK2_contig_12382-cat_1_2	CK2_contig_12382-cat_1	GT7	GT7 lactose synthase (EC 2.4.1.22); beta-N-acetylglucosaminyl-glycopeptide beta-1,4-galactosyltransferase (EC 2.4.1.38); N-acetyllactosamine synthase (EC 2.4.1.90); xylosylprotein beta-4-galactosyltransferase (EC 2.4.1.133); UDP-Gal: neolactotriaosylceramide beta-1,4-galactosyltransferase (EC 2.4.1.275); beta-1,4-N-acetylglucosaminyltransferase (EC 2.4.1.-)	carbon utilization	CAZY		GlycosylTransferases	2	MF		CK1	1	0
		CK2_contig_8474-cat_2_10	CK2_contig_8474-cat_2							3	MK		PLA2	0	1
		CK2_contig_8474-cat_2_15	CK2_contig_8474-cat_2							3	MK
		CK2_contig_1977-cat_2_4	CK2_contig_1977-cat_2	GH136	GH136 lacto-N-biosidase (EC 3.2.1.140)	carbon utilization	CAZY		Glycoside Hydrolases	3	MT
		CK2_contig_10518-cat_1_4	CK2_contig_10518-cat_1	CE1	CE1 acetyl xylan esterase (EC 3.1.1.72); cinnamoyl esterase (EC 3.1.1.-); feruloyl esterase (EC 3.1.1.73); carboxylesterase (EC 3.1.1.1); S-formylglutathione hydrolase (EC 3.1.2.12); diacylglycerol O-acyltransferase (EC 2.3.1.20); trehalose 6-O-mycolyltransferase (EC 2.3.1.122)	carbon utilization	CAZY		Carbohydrate Esterases	1	MF
		CK2_contig_10518-cat_1_34	CK2_contig_10518-cat_1	GT2	GT2 cellulose synthase (EC 2.4.1.12); chitin synthase (EC 2.4.1.16); dolichyl-phosphate beta-D-mannosyltransferase (EC 2.4.1.83); dolichyl-phosphate beta-glucosyltransferase (EC 2.4.1.117); N-acetylglucosaminyltransferase (EC 2.4.1.-); N-acetylgalactosaminyltransferase (EC 2.4.1.-); hyaluronan synthase (EC 2.4.1.212); chitin oligosaccharide synthase (EC 2.4.1.-); beta-1,3-glucan synthase (EC 2.4.…	carbon utilization	CAZY		GlycosylTransferases	1	M		category	carbon utilization	Organic Nitrogen	MISC
		CK2_contig_10518-cat_1_35	CK2_contig_10518-cat_1	GT11	GT11 GDP-L-Fuc: galactoside alpha-1,2-L-fucosyltransferase (EC 2.4.1.69); GDP-L-Fuc: beta-LacNac alpha-1,3-L-fucosyltransferase (EC 2.4.1.-)	carbon utilization	CAZY		GlycosylTransferases	1	M		CK1	9	1	1
		CK2_contig_10518-cat_1_40	CK2_contig_10518-cat_1	GT47	GT47 heparan beta-glucuronyltransferase (EC 2.4.1.225); xyloglucan beta-galactosyltransferase (EC 2.4.1.-); heparan synthase (EC 2.4.1.-); arabinan alpha-L-arabinosyltransferase (EC 2.4.2.-).	carbon utilization	CAZY		GlycosylTransferases	1	MK		CK2	9	0	0
		CK2_contig_3459-cat_2_9	CK2_contig_3459-cat_2							3	MK		CK3	21	2	0
		CK2_contig_8307-cat_2_2	CK2_contig_8307-cat_2	GT7	GT7 lactose synthase (EC 2.4.1.22); beta-N-acetylglucosaminyl-glycopeptide beta-1,4-galactosyltransferase (EC 2.4.1.38); N-acetyllactosamine synthase (EC 2.4.1.90); xylosylprotein beta-4-galactosyltransferase (EC 2.4.1.133); UDP-Gal: neolactotriaosylceramide beta-1,4-galactosyltransferase (EC 2.4.1.275); beta-1,4-N-acetylglucosaminyltransferase (EC 2.4.1.-)	carbon utilization	CAZY		GlycosylTransferases	3	MF		Pb1	1	0	0
		CK2_contig_13273-cat_2_5	CK2_contig_13273-cat_2							3	MKF		Pb2	3	1	0
		CK2_contig_13273-cat_2_8	CK2_contig_13273-cat_2	GT7	GT7 lactose synthase (EC 2.4.1.22); beta-N-acetylglucosaminyl-glycopeptide beta-1,4-galactosyltransferase (EC 2.4.1.38); N-acetyllactosamine synthase (EC 2.4.1.90); xylosylprotein beta-4-galactosyltransferase (EC 2.4.1.133); UDP-Gal: neolactotriaosylceramide beta-1,4-galactosyltransferase (EC 2.4.1.275); beta-1,4-N-acetylglucosaminyltransferase (EC 2.4.1.-)	carbon utilization	CAZY		GlycosylTransferases	3	MF		Pb3	7	0	0
	CK3	CK3_contig_10068-cat_2_6	CK3_contig_10068-cat_2	GT2	GT2 cellulose synthase (EC 2.4.1.12); chitin synthase (EC 2.4.1.16); dolichyl-phosphate beta-D-mannosyltransferase (EC 2.4.1.83); dolichyl-phosphate beta-glucosyltransferase (EC 2.4.1.117); N-acetylglucosaminyltransferase (EC 2.4.1.-); N-acetylgalactosaminyltransferase (EC 2.4.1.-); hyaluronan synthase (EC 2.4.1.212); chitin oligosaccharide synthase (EC 2.4.1.-); beta-1,3-glucan synthase (EC 2.4.…	carbon utilization	CAZY		GlycosylTransferases	3	MF		PLA1	6	1	0
		CK3_contig_10068-cat_2_6	CK3_contig_10068-cat_2	GT27	GT27 polypeptide alpha-N-acetylgalactosaminyltransferase (EC 2.4.1.41)	carbon utilization	CAZY		GlycosylTransferases	3	MF		PLA2	10	1	1
		CK3_contig_10068-cat_2_11	CK3_contig_10068-cat_2	GT9	GT9 lipopolysaccharide N-acetylglucosaminyltransferase (EC 2.4.1.56); heptosyltransferase (EC 2.4.-.-).	carbon utilization	CAZY		GlycosylTransferases	3	MF		PLA3	8	0	0
		CK3_contig_11221-cat_1_22	CK3_contig_11221-cat_1	GH26	GH26 beta-mannanase (EC 3.2.1.78); exo-beta-1,4-mannobiohydrolase (EC 3.2.1.100); beta-1,3-xylanase (EC 3.2.1.32); lichenase / endo-beta-1,3-1,4-glucanase (EC 3.2.1.73); mannobiose-producing exo-beta-mannanase (EC 3.2.1.-)	carbon utilization	CAZY	Xylan Backbone Cleavage (Hemicellulose), Beta-mannan Backbone Cleavage (Hemicellulose), Beta-mannan Oligo Cleavage (Hemicellulose)	Glycoside Hydrolases	2	M		Pb+PLA1	8	0	0
		CK3_contig_8953-cat_1_3	CK3_contig_8953-cat_1	CBM32	CBM32 Binding to galactose and lactose has been demonstrated for the module of Micromonospora viridifaciens sialidase (PMID: 16239725). Binding to polygalacturonic acid has been shown for a Yersinia member (PMID: 17292916). Binding to LacNAc (beta-D-galactosyl-1,4-beta-D-N-acetylglucosamine) has been shown for an N-acetylglucosaminidase from Clostridium perfingens (PMID: 16990278).	carbon utilization	CAZY		Carbohydrate-Binding Modules	1	MF		Pb+PLA2	9	0	0
		CK3_contig_8953-cat_1_5	CK3_contig_8953-cat_1							1	MK		Pb+PLA3	4	1	0
		CK3_contig_8953-cat_1_17	CK3_contig_8953-cat_1							2	MK
		CK3_contig_6651-cat_2_7	CK3_contig_6651-cat_2	K00013	histidinol dehydrogenase [EC:1.1.1.23] [RN:R03012 R01163]	Organic Nitrogen	Amino Acid		Histidine biosynthesis, PRPP => histidine	3	MF
		CK3_contig_3346-cat_1_5	CK3_contig_3346-cat_1	GT2	GT2 cellulose synthase (EC 2.4.1.12); chitin synthase (EC 2.4.1.16); dolichyl-phosphate beta-D-mannosyltransferase (EC 2.4.1.83); dolichyl-phosphate beta-glucosyltransferase (EC 2.4.1.117); N-acetylglucosaminyltransferase (EC 2.4.1.-); N-acetylgalactosaminyltransferase (EC 2.4.1.-); hyaluronan synthase (EC 2.4.1.212); chitin oligosaccharide synthase (EC 2.4.1.-); beta-1,3-glucan synthase (EC 2.4.…	carbon utilization	CAZY		GlycosylTransferases	2	MF
		CK3_contig_3346-cat_1_10	CK3_contig_3346-cat_1	GT11	GT11 GDP-L-Fuc: galactoside alpha-1,2-L-fucosyltransferase (EC 2.4.1.69); GDP-L-Fuc: beta-LacNac alpha-1,3-L-fucosyltransferase (EC 2.4.1.-)	carbon utilization	CAZY		GlycosylTransferases	2	MF
		CK3_contig_3346-cat_1_18	CK3_contig_3346-cat_1							2	MK
		CK3_contig_3346-cat_1_20	CK3_contig_3346-cat_1	GT7	GT7 lactose synthase (EC 2.4.1.22); beta-N-acetylglucosaminyl-glycopeptide beta-1,4-galactosyltransferase (EC 2.4.1.38); N-acetyllactosamine synthase (EC 2.4.1.90); xylosylprotein beta-4-galactosyltransferase (EC 2.4.1.133); UDP-Gal: neolactotriaosylceramide beta-1,4-galactosyltransferase (EC 2.4.1.275); beta-1,4-N-acetylglucosaminyltransferase (EC 2.4.1.-)	carbon utilization	CAZY		GlycosylTransferases	2	M
		CK3_contig_6724-cat_1_7	CK3_contig_6724-cat_1	GH140	GH140 apiosidase (EC 3.2.1.-)	carbon utilization	CAZY		Glycoside Hydrolases	2	MF
		CK3_contig_731-cat_1_67	CK3_contig_731-cat_1							1	MK
		CK3_contig_13310-cat_1_10	CK3_contig_13310-cat_1	GT7	GT7 lactose synthase (EC 2.4.1.22); beta-N-acetylglucosaminyl-glycopeptide beta-1,4-galactosyltransferase (EC 2.4.1.38); N-acetyllactosamine synthase (EC 2.4.1.90); xylosylprotein beta-4-galactosyltransferase (EC 2.4.1.133); UDP-Gal: neolactotriaosylceramide beta-1,4-galactosyltransferase (EC 2.4.1.275); beta-1,4-N-acetylglucosaminyltransferase (EC 2.4.1.-)	carbon utilization	CAZY		GlycosylTransferases	1	M
		CK3_contig_13310-cat_1_12	CK3_contig_13310-cat_1							1	MK
		CK3_contig_13310-cat_1_19	CK3_contig_13310-cat_1	GT11	GT11 GDP-L-Fuc: galactoside alpha-1,2-L-fucosyltransferase (EC 2.4.1.69); GDP-L-Fuc: beta-LacNac alpha-1,3-L-fucosyltransferase (EC 2.4.1.-)	carbon utilization	CAZY		GlycosylTransferases	1	M
		CK3_contig_13310-cat_1_24	CK3_contig_13310-cat_1	GT2	GT2 cellulose synthase (EC 2.4.1.12); chitin synthase (EC 2.4.1.16); dolichyl-phosphate beta-D-mannosyltransferase (EC 2.4.1.83); dolichyl-phosphate beta-glucosyltransferase (EC 2.4.1.117); N-acetylglucosaminyltransferase (EC 2.4.1.-); N-acetylgalactosaminyltransferase (EC 2.4.1.-); hyaluronan synthase (EC 2.4.1.212); chitin oligosaccharide synthase (EC 2.4.1.-); beta-1,3-glucan synthase (EC 2.4.…	carbon utilization	CAZY		GlycosylTransferases	1	M
		CK3_contig_9868-cat_2_10	CK3_contig_9868-cat_2	GT2	GT2 cellulose synthase (EC 2.4.1.12); chitin synthase (EC 2.4.1.16); dolichyl-phosphate beta-D-mannosyltransferase (EC 2.4.1.83); dolichyl-phosphate beta-glucosyltransferase (EC 2.4.1.117); N-acetylglucosaminyltransferase (EC 2.4.1.-); N-acetylgalactosaminyltransferase (EC 2.4.1.-); hyaluronan synthase (EC 2.4.1.212); chitin oligosaccharide synthase (EC 2.4.1.-); beta-1,3-glucan synthase (EC 2.4.…	carbon utilization	CAZY		GlycosylTransferases	3	MF
		CK3_contig_9868-cat_2_11	CK3_contig_9868-cat_2	GT11	GT11 GDP-L-Fuc: galactoside alpha-1,2-L-fucosyltransferase (EC 2.4.1.69); GDP-L-Fuc: beta-LacNac alpha-1,3-L-fucosyltransferase (EC 2.4.1.-)	carbon utilization	CAZY		GlycosylTransferases	3	MF
		CK3_contig_8229-cat_1_3	CK3_contig_8229-cat_1	GT9	GT9 lipopolysaccharide N-acetylglucosaminyltransferase (EC 2.4.1.56); heptosyltransferase (EC 2.4.-.-).	carbon utilization	CAZY		GlycosylTransferases	2	MF
		CK3_contig_3011-cat_1_13	CK3_contig_3011-cat_1	GH93	GH93 exo-alpha-L-1,5-arabinanase (EC 3.2.1.-)	carbon utilization	CAZY	Arabinan Oligo Cleavage	Glycoside Hydrolases	2	MF
		CK3_contig_455-cat_1_55	CK3_contig_455-cat_1	K00558	DNA (cytosine-5-)-methyltransferase [EC:2.1.1.37] [RN:R04858]	Organic Nitrogen	Amino Acid		Methionine degradation	2	M
		CK3_contig_455-cat_1_88	CK3_contig_455-cat_1	GT7	GT7 lactose synthase (EC 2.4.1.22); beta-N-acetylglucosaminyl-glycopeptide beta-1,4-galactosyltransferase (EC 2.4.1.38); N-acetyllactosamine synthase (EC 2.4.1.90); xylosylprotein beta-4-galactosyltransferase (EC 2.4.1.133); UDP-Gal: neolactotriaosylceramide beta-1,4-galactosyltransferase (EC 2.4.1.275); beta-1,4-N-acetylglucosaminyltransferase (EC 2.4.1.-)	carbon utilization	CAZY		GlycosylTransferases	2	M
		CK3_contig_455-cat_1_90	CK3_contig_455-cat_1							2	MK
		CK3_contig_5853-cat_1_47	CK3_contig_5853-cat_1	GT7	GT7 lactose synthase (EC 2.4.1.22); beta-N-acetylglucosaminyl-glycopeptide beta-1,4-galactosyltransferase (EC 2.4.1.38); N-acetyllactosamine synthase (EC 2.4.1.90); xylosylprotein beta-4-galactosyltransferase (EC 2.4.1.133); UDP-Gal: neolactotriaosylceramide beta-1,4-galactosyltransferase (EC 2.4.1.275); beta-1,4-N-acetylglucosaminyltransferase (EC 2.4.1.-)	carbon utilization	CAZY		GlycosylTransferases	2	M
		CK3_contig_5853-cat_1_49	CK3_contig_5853-cat_1							2	MK
		CK3_contig_5853-cat_1_56	CK3_contig_5853-cat_1	GT11	GT11 GDP-L-Fuc: galactoside alpha-1,2-L-fucosyltransferase (EC 2.4.1.69); GDP-L-Fuc: beta-LacNac alpha-1,3-L-fucosyltransferase (EC 2.4.1.-)	carbon utilization	CAZY		GlycosylTransferases	2	M
		CK3_contig_5853-cat_1_60	CK3_contig_5853-cat_1	GT2	GT2 cellulose synthase (EC 2.4.1.12); chitin synthase (EC 2.4.1.16); dolichyl-phosphate beta-D-mannosyltransferase (EC 2.4.1.83); dolichyl-phosphate beta-glucosyltransferase (EC 2.4.1.117); N-acetylglucosaminyltransferase (EC 2.4.1.-); N-acetylgalactosaminyltransferase (EC 2.4.1.-); hyaluronan synthase (EC 2.4.1.212); chitin oligosaccharide synthase (EC 2.4.1.-); beta-1,3-glucan synthase (EC 2.4.…	carbon utilization	CAZY		GlycosylTransferases	2	M
		CK3_contig_3103-cat_2_10	CK3_contig_3103-cat_2							2	MK
		CK3_contig_3103-cat_2_16	CK3_contig_3103-cat_2							2	MK
		CK3_contig_3103-cat_2_26	CK3_contig_3103-cat_2	GH114	GH114 endo-alpha-1,4-polygalactosaminidase (EC 3.2.1.109)	carbon utilization	CAZY		Glycoside Hydrolases	2	M
Pb_14	Pb1	HM1_contig_1008-cat_1_5	HM1_contig_1008-cat_1	GT2	GT2 cellulose synthase (EC 2.4.1.12); chitin synthase (EC 2.4.1.16); dolichyl-phosphate beta-D-mannosyltransferase (EC 2.4.1.83); dolichyl-phosphate beta-glucosyltransferase (EC 2.4.1.117); N-acetylglucosaminyltransferase (EC 2.4.1.-); N-acetylgalactosaminyltransferase (EC 2.4.1.-); hyaluronan synthase (EC 2.4.1.212); chitin oligosaccharide synthase (EC 2.4.1.-); beta-1,3-glucan synthase (EC 2.4.…	carbon utilization	CAZY		GlycosylTransferases	2	MF
		HM1_contig_10054-cat_2_8	HM1_contig_10054-cat_2							3	MKF
		HM1_contig_6347-cat_1_6	HM1_contig_6347-cat_1							2	MKF
	Pb2	HM2_contig_12057-cat_2_3	HM2_contig_12057-cat_2	K00558	DNA (cytosine-5-)-methyltransferase [EC:2.1.1.37] [RN:R04858]	Organic Nitrogen	Amino Acid		Methionine degradation	3	MF
		HM2_contig_3065-cat_1_65	HM2_contig_3065-cat_1	GH136	GH136 lacto-N-biosidase (EC 3.2.1.140)	carbon utilization	CAZY		Glycoside Hydrolases	2	MF
		HM2_contig_5422-cat_2_8	HM2_contig_5422-cat_2	GT2	GT2 cellulose synthase (EC 2.4.1.12); chitin synthase (EC 2.4.1.16); dolichyl-phosphate beta-D-mannosyltransferase (EC 2.4.1.83); dolichyl-phosphate beta-glucosyltransferase (EC 2.4.1.117); N-acetylglucosaminyltransferase (EC 2.4.1.-); N-acetylgalactosaminyltransferase (EC 2.4.1.-); hyaluronan synthase (EC 2.4.1.212); chitin oligosaccharide synthase (EC 2.4.1.-); beta-1,3-glucan synthase (EC 2.4.…	carbon utilization	CAZY		GlycosylTransferases	3	MF
		HM2_contig_7433-cat_1_3	HM2_contig_7433-cat_1	GH113	GH113 beta-mannanase (EC 3.2.1.78)	carbon utilization	CAZY	Beta-mannan Backbone Cleavage (Hemicellulose), Beta-mannan Oligo Cleavage (Hemicellulose)	Glycoside Hydrolases	2	MF
	Pb3	HM3_contig_1082-cat_1_7	HM3_contig_1082-cat_1	GT11	GT11 GDP-L-Fuc: galactoside alpha-1,2-L-fucosyltransferase (EC 2.4.1.69); GDP-L-Fuc: beta-LacNac alpha-1,3-L-fucosyltransferase (EC 2.4.1.-)	carbon utilization	CAZY		GlycosylTransferases	2	MF
		HM3_contig_1082-cat_1_8	HM3_contig_1082-cat_1	GT2	GT2 cellulose synthase (EC 2.4.1.12); chitin synthase (EC 2.4.1.16); dolichyl-phosphate beta-D-mannosyltransferase (EC 2.4.1.83); dolichyl-phosphate beta-glucosyltransferase (EC 2.4.1.117); N-acetylglucosaminyltransferase (EC 2.4.1.-); N-acetylgalactosaminyltransferase (EC 2.4.1.-); hyaluronan synthase (EC 2.4.1.212); chitin oligosaccharide synthase (EC 2.4.1.-); beta-1,3-glucan synthase (EC 2.4.…	carbon utilization	CAZY		GlycosylTransferases	2	MF
		HM3_contig_1082-cat_1_37	HM3_contig_1082-cat_1	CE1	CE1 acetyl xylan esterase (EC 3.1.1.72); cinnamoyl esterase (EC 3.1.1.-); feruloyl esterase (EC 3.1.1.73); carboxylesterase (EC 3.1.1.1); S-formylglutathione hydrolase (EC 3.1.2.12); diacylglycerol O-acyltransferase (EC 2.3.1.20); trehalose 6-O-mycolyltransferase (EC 2.3.1.122)	carbon utilization	CAZY		Carbohydrate Esterases	1	M
		HM3_contig_618-cat_1_5	HM3_contig_618-cat_1	GH141	GH141 alpha-L-fucosidase (EC 3.2.1.51); xylanase (EC 3.2.1.8)	carbon utilization	CAZY	Xylan Backbone Cleavage (Hemicellulose), Fucose Oligo Cleavage	Glycoside Hydrolases	2	MKF
		HM3_contig_203-cat_1_5	HM3_contig_203-cat_1	CBM13	CBM13 Modules of approx. 150 residues which always appear as a threefold internal repeat. The only apparent exception to this, xylanase II of Actinomadura sp. FC7 (GenBank U08894), is in fact not completely sequenced. These modules were first identified in several plant lectins such as ricin or agglutinin of Ricinus communis which bind galactose residues. The three-dimensional structure of a plan…	carbon utilization	CAZY		Carbohydrate-Binding Modules	2	MF
		HM3_contig_203-cat_1_9	HM3_contig_203-cat_1	CBM13	CBM13 Modules of approx. 150 residues which always appear as a threefold internal repeat. The only apparent exception to this, xylanase II of Actinomadura sp. FC7 (GenBank U08894), is in fact not completely sequenced. These modules were first identified in several plant lectins such as ricin or agglutinin of Ricinus communis which bind galactose residues. The three-dimensional structure of a plan…	carbon utilization	CAZY		Carbohydrate-Binding Modules	2	M
		HM3_contig_6153-cat_1_44	HM3_contig_6153-cat_1	GH136	GH136 lacto-N-biosidase (EC 3.2.1.140)	carbon utilization	CAZY		Glycoside Hydrolases	2	M
PLA_42	PLA1	PLA1_contig_37628-cat_1_13	PLA1_contig_37628-cat_1	GT2	GT2 cellulose synthase (EC 2.4.1.12); chitin synthase (EC 2.4.1.16); dolichyl-phosphate beta-D-mannosyltransferase (EC 2.4.1.83); dolichyl-phosphate beta-glucosyltransferase (EC 2.4.1.117); N-acetylglucosaminyltransferase (EC 2.4.1.-); N-acetylgalactosaminyltransferase (EC 2.4.1.-); hyaluronan synthase (EC 2.4.1.212); chitin oligosaccharide synthase (EC 2.4.1.-); beta-1,3-glucan synthase (EC 2.4.…	carbon utilization	CAZY		GlycosylTransferases	2	MF
		PLA1_contig_17883-cat_2_8	PLA1_contig_17883-cat_2	GT47	GT47 heparan beta-glucuronyltransferase (EC 2.4.1.225); xyloglucan beta-galactosyltransferase (EC 2.4.1.-); heparan synthase (EC 2.4.1.-); arabinan alpha-L-arabinosyltransferase (EC 2.4.2.-).	carbon utilization	CAZY		GlycosylTransferases	3	MKF
		PLA1_contig_17883-cat_2_10	PLA1_contig_17883-cat_2	GT7	GT7 lactose synthase (EC 2.4.1.22); beta-N-acetylglucosaminyl-glycopeptide beta-1,4-galactosyltransferase (EC 2.4.1.38); N-acetyllactosamine synthase (EC 2.4.1.90); xylosylprotein beta-4-galactosyltransferase (EC 2.4.1.133); UDP-Gal: neolactotriaosylceramide beta-1,4-galactosyltransferase (EC 2.4.1.275); beta-1,4-N-acetylglucosaminyltransferase (EC 2.4.1.-)	carbon utilization	CAZY		GlycosylTransferases	3	MF
		PLA1_contig_29936-cat_1_22	PLA1_contig_29936-cat_1							2	MK
		PLA1_contig_19507-cat_1_54	PLA1_contig_19507-cat_1	GT2	GT2 cellulose synthase (EC 2.4.1.12); chitin synthase (EC 2.4.1.16); dolichyl-phosphate beta-D-mannosyltransferase (EC 2.4.1.83); dolichyl-phosphate beta-glucosyltransferase (EC 2.4.1.117); N-acetylglucosaminyltransferase (EC 2.4.1.-); N-acetylgalactosaminyltransferase (EC 2.4.1.-); hyaluronan synthase (EC 2.4.1.212); chitin oligosaccharide synthase (EC 2.4.1.-); beta-1,3-glucan synthase (EC 2.4.…	carbon utilization	CAZY		GlycosylTransferases	2	M
		PLA1_contig_19507-cat_1_58	PLA1_contig_19507-cat_1	GT11	GT11 GDP-L-Fuc: galactoside alpha-1,2-L-fucosyltransferase (EC 2.4.1.69); GDP-L-Fuc: beta-LacNac alpha-1,3-L-fucosyltransferase (EC 2.4.1.-)	carbon utilization	CAZY		GlycosylTransferases	2	M
		PLA1_contig_19507-cat_1_64	PLA1_contig_19507-cat_1							2	MK
		PLA1_contig_19507-cat_1_66	PLA1_contig_19507-cat_1	GT7	GT7 lactose synthase (EC 2.4.1.22); beta-N-acetylglucosaminyl-glycopeptide beta-1,4-galactosyltransferase (EC 2.4.1.38); N-acetyllactosamine synthase (EC 2.4.1.90); xylosylprotein beta-4-galactosyltransferase (EC 2.4.1.133); UDP-Gal: neolactotriaosylceramide beta-1,4-galactosyltransferase (EC 2.4.1.275); beta-1,4-N-acetylglucosaminyltransferase (EC 2.4.1.-)	carbon utilization	CAZY		GlycosylTransferases	2	M
		PLA1_contig_19507-cat_1_99	PLA1_contig_19507-cat_1	K00558	DNA (cytosine-5-)-methyltransferase [EC:2.1.1.37] [RN:R04858]	Organic Nitrogen	Amino Acid		Methionine degradation	2	MF
		PLA1_contig_22133-cat_1_37	PLA1_contig_22133-cat_1							2	MKE
		PLA1_contig_5532-cat_1_58	PLA1_contig_5532-cat_1							1	MKF
	PLA2	PLA2_contig_3212-cat_1_33	PLA2_contig_3212-cat_1							2	MKF
		PLA2_contig_13848-cat_1_11	PLA2_contig_13848-cat_1							2	MK
		PLA2_contig_15623-cat_1_18	PLA2_contig_15623-cat_1	K01945	phosphoribosylamine--glycine ligase [EC:6.3.4.13] [RN:R04144]	MISC	Information systems	Nucleotide	Inosine monophosphate biosynthesis, PRPP + glutamine => IMP	2	M
		PLA2_contig_12846-cat_1_51	PLA2_contig_12846-cat_1	GT4	GT4 sucrose synthase (EC 2.4.1.13); sucrose-phosphate synthase (EC 2.4.1.14); alpha-glucosyltransferase (EC 2.4.1.52); lipopolysaccharide N-acetylglucosaminyltransferase (EC 2.4.1.56); phosphatidylinositol alpha-mannosyltransferase (EC 2.4.1.57); GDP-Man: Man1GlcNAc2-PP-dolichol alpha-1,3-mannosyltransferase (EC 2.4.1.132); GDP-Man: Man3GlcNAc2-PP-dolichol/Man4GlcNAc2-PP-dolichol alpha-1,2-mannos…	carbon utilization	CAZY		GlycosylTransferases	1	MK
		PLA2_contig_8232-cat_1_13	PLA2_contig_8232-cat_1	GT2	GT2 cellulose synthase (EC 2.4.1.12); chitin synthase (EC 2.4.1.16); dolichyl-phosphate beta-D-mannosyltransferase (EC 2.4.1.83); dolichyl-phosphate beta-glucosyltransferase (EC 2.4.1.117); N-acetylglucosaminyltransferase (EC 2.4.1.-); N-acetylgalactosaminyltransferase (EC 2.4.1.-); hyaluronan synthase (EC 2.4.1.212); chitin oligosaccharide synthase (EC 2.4.1.-); beta-1,3-glucan synthase (EC 2.4.…	carbon utilization	CAZY		GlycosylTransferases	1	M
		PLA2_contig_8232-cat_1_14	PLA2_contig_8232-cat_1	GT11	GT11 GDP-L-Fuc: galactoside alpha-1,2-L-fucosyltransferase (EC 2.4.1.69); GDP-L-Fuc: beta-LacNac alpha-1,3-L-fucosyltransferase (EC 2.4.1.-)	carbon utilization	CAZY		GlycosylTransferases	1	M
		PLA2_contig_8232-cat_1_18	PLA2_contig_8232-cat_1	GT47	GT47 heparan beta-glucuronyltransferase (EC 2.4.1.225); xyloglucan beta-galactosyltransferase (EC 2.4.1.-); heparan synthase (EC 2.4.1.-); arabinan alpha-L-arabinosyltransferase (EC 2.4.2.-).	carbon utilization	CAZY		GlycosylTransferases	1	MK
		PLA2_contig_8232-cat_1_54	PLA2_contig_8232-cat_1	K00558	DNA (cytosine-5-)-methyltransferase [EC:2.1.1.37] [RN:R04858]	Organic Nitrogen	Amino Acid		Methionine degradation	2	M
		PLA2_contig_11164-cat_1_2	PLA2_contig_11164-cat_1	GH33	GH33 sialidase or neuraminidase (EC 3.2.1.18); trans-sialidase (EC 2.4.1.-); anhydrosialidase (EC 4.2.2.15); Kdo hydrolase (EC 3.2.1.-); 2-keto-3-deoxynononic acid hydrolase / KDNase (EC 3.2.1.-)	carbon utilization	CAZY		Glycoside Hydrolases	3	MF
		PLA2_contig_803-cat_1_7	PLA2_contig_803-cat_1	CE1	CE1 acetyl xylan esterase (EC 3.1.1.72); cinnamoyl esterase (EC 3.1.1.-); feruloyl esterase (EC 3.1.1.73); carboxylesterase (EC 3.1.1.1); S-formylglutathione hydrolase (EC 3.1.2.12); diacylglycerol O-acyltransferase (EC 2.3.1.20); trehalose 6-O-mycolyltransferase (EC 2.3.1.122)	carbon utilization	CAZY		Carbohydrate Esterases	1	MF
		PLA2_contig_803-cat_1_37	PLA2_contig_803-cat_1	GT2	GT2 cellulose synthase (EC 2.4.1.12); chitin synthase (EC 2.4.1.16); dolichyl-phosphate beta-D-mannosyltransferase (EC 2.4.1.83); dolichyl-phosphate beta-glucosyltransferase (EC 2.4.1.117); N-acetylglucosaminyltransferase (EC 2.4.1.-); N-acetylgalactosaminyltransferase (EC 2.4.1.-); hyaluronan synthase (EC 2.4.1.212); chitin oligosaccharide synthase (EC 2.4.1.-); beta-1,3-glucan synthase (EC 2.4.…	carbon utilization	CAZY		GlycosylTransferases	1	M
		PLA2_contig_803-cat_1_39	PLA2_contig_803-cat_1	GT11	GT11 GDP-L-Fuc: galactoside alpha-1,2-L-fucosyltransferase (EC 2.4.1.69); GDP-L-Fuc: beta-LacNac alpha-1,3-L-fucosyltransferase (EC 2.4.1.-)	carbon utilization	CAZY		GlycosylTransferases	1	M
		PLA2_contig_803-cat_1_43	PLA2_contig_803-cat_1							1	MK
		PLA2_contig_12410-cat_2_15	PLA2_contig_12410-cat_2							3	MKF
		PLA2_contig_9892-cat_2_3	PLA2_contig_9892-cat_2	GT11	GT11 GDP-L-Fuc: galactoside alpha-1,2-L-fucosyltransferase (EC 2.4.1.69); GDP-L-Fuc: beta-LacNac alpha-1,3-L-fucosyltransferase (EC 2.4.1.-)	carbon utilization	CAZY		GlycosylTransferases	3	MF
		PLA2_contig_9892-cat_2_4	PLA2_contig_9892-cat_2	GT2	GT2 cellulose synthase (EC 2.4.1.12); chitin synthase (EC 2.4.1.16); dolichyl-phosphate beta-D-mannosyltransferase (EC 2.4.1.83); dolichyl-phosphate beta-glucosyltransferase (EC 2.4.1.117); N-acetylglucosaminyltransferase (EC 2.4.1.-); N-acetylgalactosaminyltransferase (EC 2.4.1.-); hyaluronan synthase (EC 2.4.1.212); chitin oligosaccharide synthase (EC 2.4.1.-); beta-1,3-glucan synthase (EC 2.4.…	carbon utilization	CAZY		GlycosylTransferases	3	MF
	PLA3	PLA3_contig_4072-cat_1_42	PLA3_contig_4072-cat_1							2	MK
		PLA3_contig_4072-cat_1_46	PLA3_contig_4072-cat_1							2	MK
		PLA3_contig_5503-cat_2_21	PLA3_contig_5503-cat_2							2	MK
		PLA3_contig_5503-cat_2_26	PLA3_contig_5503-cat_2	GT32	GT32 alpha-1,6-mannosyltransferase (EC 2.4.1.-); alpha-1,4-N-acetylglucosaminyltransferase (EC 2.4.1.-); alpha-1,4-N-acetylgalactosaminyltransferase (EC 2.4.1.-); GDP-Man: inositol-phosphorylceramide transferase (EC 2.4.1.-); UDP-Gal: beta-galactoside alpha-1,4-galactosyltransferase (EC 2.4.1.-); UDP-Gal: lactose/N-acetyl-lactosamine alpha-1,4-galactosyltransferase (EC 2.4.1.-); UDP-Glc: protein …	carbon utilization	CAZY		GlycosylTransferases	2	MK
		PLA3_contig_6091-cat_2_6	PLA3_contig_6091-cat_2							3	MKF
		PLA3_contig_6091-cat_2_10	PLA3_contig_6091-cat_2	GT11	GT11 GDP-L-Fuc: galactoside alpha-1,2-L-fucosyltransferase (EC 2.4.1.69); GDP-L-Fuc: beta-LacNac alpha-1,3-L-fucosyltransferase (EC 2.4.1.-)	carbon utilization	CAZY		GlycosylTransferases	3	MF
		PLA3_contig_6091-cat_2_12	PLA3_contig_6091-cat_2	GT2	GT2 cellulose synthase (EC 2.4.1.12); chitin synthase (EC 2.4.1.16); dolichyl-phosphate beta-D-mannosyltransferase (EC 2.4.1.83); dolichyl-phosphate beta-glucosyltransferase (EC 2.4.1.117); N-acetylglucosaminyltransferase (EC 2.4.1.-); N-acetylgalactosaminyltransferase (EC 2.4.1.-); hyaluronan synthase (EC 2.4.1.212); chitin oligosaccharide synthase (EC 2.4.1.-); beta-1,3-glucan synthase (EC 2.4.…	carbon utilization	CAZY		GlycosylTransferases	3	M
		PLA3_contig_6091-cat_2_24	PLA3_contig_6091-cat_2	CE1	CE1 acetyl xylan esterase (EC 3.1.1.72); cinnamoyl esterase (EC 3.1.1.-); feruloyl esterase (EC 3.1.1.73); carboxylesterase (EC 3.1.1.1); S-formylglutathione hydrolase (EC 3.1.2.12); diacylglycerol O-acyltransferase (EC 2.3.1.20); trehalose 6-O-mycolyltransferase (EC 2.3.1.122)	carbon utilization	CAZY		Carbohydrate Esterases	3	M
		PLA3_contig_6091-cat_2_4	PLA3_contig_6091-cat_2	GT7	GT7 lactose synthase (EC 2.4.1.22); beta-N-acetylglucosaminyl-glycopeptide beta-1,4-galactosyltransferase (EC 2.4.1.38); N-acetyllactosamine synthase (EC 2.4.1.90); xylosylprotein beta-4-galactosyltransferase (EC 2.4.1.133); UDP-Gal: neolactotriaosylceramide beta-1,4-galactosyltransferase (EC 2.4.1.275); beta-1,4-N-acetylglucosaminyltransferase (EC 2.4.1.-)	carbon utilization	CAZY		GlycosylTransferases	3	MF
		PLA3_contig_9405-cat_1_13	PLA3_contig_9405-cat_1							2	MK
		PLA3_contig_14066-cat_1_2	PLA3_contig_14066-cat_1	GT11	GT11 GDP-L-Fuc: galactoside alpha-1,2-L-fucosyltransferase (EC 2.4.1.69); GDP-L-Fuc: beta-LacNac alpha-1,3-L-fucosyltransferase (EC 2.4.1.-)	carbon utilization	CAZY		GlycosylTransferases	2	MF
		PLA3_contig_14066-cat_1_5	PLA3_contig_14066-cat_1	GT47	GT47 heparan beta-glucuronyltransferase (EC 2.4.1.225); xyloglucan beta-galactosyltransferase (EC 2.4.1.-); heparan synthase (EC 2.4.1.-); arabinan alpha-L-arabinosyltransferase (EC 2.4.2.-).	carbon utilization	CAZY		GlycosylTransferases	2	MKF
		PLA3_contig_14066-cat_1_6	PLA3_contig_14066-cat_1	GT7	GT7 lactose synthase (EC 2.4.1.22); beta-N-acetylglucosaminyl-glycopeptide beta-1,4-galactosyltransferase (EC 2.4.1.38); N-acetyllactosamine synthase (EC 2.4.1.90); xylosylprotein beta-4-galactosyltransferase (EC 2.4.1.133); UDP-Gal: neolactotriaosylceramide beta-1,4-galactosyltransferase (EC 2.4.1.275); beta-1,4-N-acetylglucosaminyltransferase (EC 2.4.1.-)	carbon utilization	CAZY		GlycosylTransferases	2	MF
		PLA3_contig_11876-cat_1_17	PLA3_contig_11876-cat_1							2	MK
		PLA3_contig_13606-cat_1_28	PLA3_contig_13606-cat_1							2	MKF
Pb+PLA_29	Pb+PLA1	HPLA1_contig_1245-cat_1_49	HPLA1_contig_1245-cat_1							2	MK
		HPLA1_contig_1245-cat_1_70	HPLA1_contig_1245-cat_1							2	MK
		HPLA1_contig_1245-cat_1_83	HPLA1_contig_1245-cat_1							2	MK
		HPLA1_contig_1245-cat_1_123	HPLA1_contig_1245-cat_1							2	MK
		HPLA1_contig_2568-cat_2_9	HPLA1_contig_2568-cat_2	GH5	GH5 endo-beta-1,4-glucanase / cellulase (EC 3.2.1.4); endo-beta-1,4-xylanase (EC 3.2.1.8); beta-glucosidase (EC 3.2.1.21); beta-mannosidase (EC 3.2.1.25); beta-glucosylceramidase (EC 3.2.1.45); glucan beta-1,3-glucosidase (EC 3.2.1.58); licheninase (EC 3.2.1.73); exo-beta-1,4-glucanase / cellodextrinase (EC 3.2.1.74); glucan endo-1,6-beta-glucosidase (EC 3.2.1.75); mannan endo-beta-1,4-mannosidas…	carbon utilization	CAZY	Amorphous Cellulose Backbone Cleavage, Amorphous Cellulose Oligo Cleavage, Xyloglucan Backbone Cleavage (Hemicellulose), Xylan Backbone Cleavage (Hemicellulose), Beta-mannan Backbone Cleavage (Hemicellulose), Mixed-Linkage glucans Backbone Cleavage (Hemicellulose), Chitin Oligo Cleavage	Glycoside Hydrolases	3	MKEF
		HPLA1_contig_10014-cat_1_34	HPLA1_contig_10014-cat_1	PL9	PL9 pectate lyase (EC 4.2.2.2); exopolygalacturonate lyase (EC 4.2.2.9); thiopeptidoglycan lyase (EC 4.2.2.-).	carbon utilization	CAZY	Pectin Backbone Cleavage	Polysaccharide Lyases	2	MK
		HPLA1_contig_10014-cat_1_34	HPLA1_contig_10014-cat_1	GH141	GH141 alpha-L-fucosidase (EC 3.2.1.51); xylanase (EC 3.2.1.8)	carbon utilization	CAZY	Xylan Backbone Cleavage (Hemicellulose), Fucose Oligo Cleavage	Glycoside Hydrolases	2	MK
		HPLA1_contig_10014-cat_1_34	HPLA1_contig_10014-cat_1	GH136	GH136 lacto-N-biosidase (EC 3.2.1.140)	carbon utilization	CAZY		Glycoside Hydrolases	2	MK
		HPLA1_contig_16258-cat_1_14	HPLA1_contig_16258-cat_1	GT2	GT2 cellulose synthase (EC 2.4.1.12); chitin synthase (EC 2.4.1.16); dolichyl-phosphate beta-D-mannosyltransferase (EC 2.4.1.83); dolichyl-phosphate beta-glucosyltransferase (EC 2.4.1.117); N-acetylglucosaminyltransferase (EC 2.4.1.-); N-acetylgalactosaminyltransferase (EC 2.4.1.-); hyaluronan synthase (EC 2.4.1.212); chitin oligosaccharide synthase (EC 2.4.1.-); beta-1,3-glucan synthase (EC 2.4.…	carbon utilization	CAZY		GlycosylTransferases	1	M
		HPLA1_contig_16258-cat_1_15	HPLA1_contig_16258-cat_1	GT11	GT11 GDP-L-Fuc: galactoside alpha-1,2-L-fucosyltransferase (EC 2.4.1.69); GDP-L-Fuc: beta-LacNac alpha-1,3-L-fucosyltransferase (EC 2.4.1.-)	carbon utilization	CAZY		GlycosylTransferases	1	M
		HPLA1_contig_16258-cat_1_20	HPLA1_contig_16258-cat_1	GT47	GT47 heparan beta-glucuronyltransferase (EC 2.4.1.225); xyloglucan beta-galactosyltransferase (EC 2.4.1.-); heparan synthase (EC 2.4.1.-); arabinan alpha-L-arabinosyltransferase (EC 2.4.2.-).	carbon utilization	CAZY		GlycosylTransferases	1	MK
		HPLA1_contig_16258-cat_1_75	HPLA1_contig_16258-cat_1	CE1	CE1 acetyl xylan esterase (EC 3.1.1.72); cinnamoyl esterase (EC 3.1.1.-); feruloyl esterase (EC 3.1.1.73); carboxylesterase (EC 3.1.1.1); S-formylglutathione hydrolase (EC 3.1.2.12); diacylglycerol O-acyltransferase (EC 2.3.1.20); trehalose 6-O-mycolyltransferase (EC 2.3.1.122)	carbon utilization	CAZY		Carbohydrate Esterases	2	M
	Pb+PLA2	HPLA2_contig_8748-cat_1_69	HPLA2_contig_8748-cat_1	GH141	GH141 alpha-L-fucosidase (EC 3.2.1.51); xylanase (EC 3.2.1.8)	carbon utilization	CAZY	Xylan Backbone Cleavage (Hemicellulose), Fucose Oligo Cleavage	Glycoside Hydrolases	1	MK
		HPLA2_contig_8748-cat_1_69	HPLA2_contig_8748-cat_1	GH136	GH136 lacto-N-biosidase (EC 3.2.1.140)	carbon utilization	CAZY		Glycoside Hydrolases	1	MK
		HPLA2_contig_8748-cat_1_72	HPLA2_contig_8748-cat_1	GH136	GH136 lacto-N-biosidase (EC 3.2.1.140)	carbon utilization	CAZY		Glycoside Hydrolases	1	M
		HPLA2_contig_8847-cat_2_4	HPLA2_contig_8847-cat_2	GT4	GT4 sucrose synthase (EC 2.4.1.13); sucrose-phosphate synthase (EC 2.4.1.14); alpha-glucosyltransferase (EC 2.4.1.52); lipopolysaccharide N-acetylglucosaminyltransferase (EC 2.4.1.56); phosphatidylinositol alpha-mannosyltransferase (EC 2.4.1.57); GDP-Man: Man1GlcNAc2-PP-dolichol alpha-1,3-mannosyltransferase (EC 2.4.1.132); GDP-Man: Man3GlcNAc2-PP-dolichol/Man4GlcNAc2-PP-dolichol alpha-1,2-mannos…	carbon utilization	CAZY		GlycosylTransferases	3	MKF
		HPLA2_contig_4540-cat_1_23	HPLA2_contig_4540-cat_1	GT47	GT47 heparan beta-glucuronyltransferase (EC 2.4.1.225); xyloglucan beta-galactosyltransferase (EC 2.4.1.-); heparan synthase (EC 2.4.1.-); arabinan alpha-L-arabinosyltransferase (EC 2.4.2.-).	carbon utilization	CAZY		GlycosylTransferases	1	MK
		HPLA2_contig_4540-cat_1_27	HPLA2_contig_4540-cat_1	GT11	GT11 GDP-L-Fuc: galactoside alpha-1,2-L-fucosyltransferase (EC 2.4.1.69); GDP-L-Fuc: beta-LacNac alpha-1,3-L-fucosyltransferase (EC 2.4.1.-)	carbon utilization	CAZY		GlycosylTransferases	1	M
		HPLA2_contig_4540-cat_1_28	HPLA2_contig_4540-cat_1	GT2	GT2 cellulose synthase (EC 2.4.1.12); chitin synthase (EC 2.4.1.16); dolichyl-phosphate beta-D-mannosyltransferase (EC 2.4.1.83); dolichyl-phosphate beta-glucosyltransferase (EC 2.4.1.117); N-acetylglucosaminyltransferase (EC 2.4.1.-); N-acetylgalactosaminyltransferase (EC 2.4.1.-); hyaluronan synthase (EC 2.4.1.212); chitin oligosaccharide synthase (EC 2.4.1.-); beta-1,3-glucan synthase (EC 2.4.…	carbon utilization	CAZY		GlycosylTransferases	1	M
		HPLA2_contig_4540-cat_1_57	HPLA2_contig_4540-cat_1	CE1	CE1 acetyl xylan esterase (EC 3.1.1.72); cinnamoyl esterase (EC 3.1.1.-); feruloyl esterase (EC 3.1.1.73); carboxylesterase (EC 3.1.1.1); S-formylglutathione hydrolase (EC 3.1.2.12); diacylglycerol O-acyltransferase (EC 2.3.1.20); trehalose 6-O-mycolyltransferase (EC 2.3.1.122)	carbon utilization	CAZY		Carbohydrate Esterases	1	M
		HPLA2_contig_10051-cat_1_36	HPLA2_contig_10051-cat_1							1	MK
		HPLA2_contig_10051-cat_1_37	HPLA2_contig_10051-cat_1	GH29	GH29 alpha-L-fucosidase (EC 3.2.1.51); alpha-1,3/1,4-L-fucosidase (EC 3.2.1.111)	carbon utilization	CAZY	Fucose Oligo Cleavage	Glycoside Hydrolases	1	MK
	Pb+PLA3	HPLA3_contig_12270-cat_1_5	HPLA3_contig_12270-cat_1	CE1	CE1 acetyl xylan esterase (EC 3.1.1.72); cinnamoyl esterase (EC 3.1.1.-); feruloyl esterase (EC 3.1.1.73); carboxylesterase (EC 3.1.1.1); S-formylglutathione hydrolase (EC 3.1.2.12); diacylglycerol O-acyltransferase (EC 2.3.1.20); trehalose 6-O-mycolyltransferase (EC 2.3.1.122)	carbon utilization	CAZY		Carbohydrate Esterases	2	MF
		HPLA3_contig_2512-cat_1_27	HPLA3_contig_2512-cat_1							2	MKF
		HPLA3_contig_1524-cat_1_52	HPLA3_contig_1524-cat_1	GH136	GH136 lacto-N-biosidase (EC 3.2.1.140)	carbon utilization	CAZY		Glycoside Hydrolases	2	M
		HPLA3_contig_1524-cat_1_55	HPLA3_contig_1524-cat_1	GH136	GH136 lacto-N-biosidase (EC 3.2.1.140)	carbon utilization	CAZY		Glycoside Hydrolases	2	MK
		HPLA3_contig_1524-cat_1_55	HPLA3_contig_1524-cat_1	GH141	GH141 alpha-L-fucosidase (EC 3.2.1.51); xylanase (EC 3.2.1.8)	carbon utilization	CAZY	Xylan Backbone Cleavage (Hemicellulose), Fucose Oligo Cleavage	Glycoside Hydrolases	2	MK
		HPLA3_contig_7220-cat_2_2	HPLA3_contig_7220-cat_2							1	MKF
		HPLA3_contig_7870-cat_1_17	HPLA3_contig_7870-cat_1	K00558	DNA (cytosine-5-)-methyltransferase [EC:2.1.1.37] [RN:R04858]	Organic Nitrogen	Amino Acid		Methionine degradation	1	M

## Sheet: Supplementary Table1
Samples	pH	AN	SOC	TN	AK	Apb	AP	ACP	ALP
		mg/kg	g/kg	g/kg	mg/kg	mg/kg	mg/kg	nmol/h/g	nmol/h/g
CK_1	6.12	69.49	9.54	1.15	310.14	2.11	55.12	1073.84	46.52
CK_2	6.19	78.55	10.14	1.18	318.03	2.21	60.22	1134	71.47
CK_3	6.26	87.61	10.74	1.21	325.92	2.31	65.32	1194.16	96.42
Pb_1	5.53	85.33	8.37	1.15	337.01	932.78	40.8	1101.14	24.77
Pb_2	5.58	92.53	8.98	1.29	371.2	945.12	43.79	1146.29	28.78
Pb_3	5.63	99.73	9.59	1.43	405.39	957.46	46.78	1191.44	32.79
PLA_1	6.24	46.59	7.69	1.04	307.6	2.2	58.89	1272.78	138.75
PLA_2	6.28	50.6	8.47	1.12	321.71	2.26	61.01	1324.03	140.89
PLA_3	6.32	54.61	9.25	1.2	335.82	2.32	63.13	1375.28	143.03
Pb+PLA_1	5.68	90.82	8.94	1.23	329.72	977.69	41.07	1158.78	28.97
Pb+PLA_2	5.71	104.57	9.16	1.25	350.06	991.78	44.82	1236.9	32.18
Pb+PLA_3	5.74	118.32	9.38	1.27	370.4	1005.87	48.57	1315.02	35.39

## Sheet: Supplementary Table3
Samples	Shoot length	Stem diameter	Fresh weight (whole plant)	Dry weight (whole plant)	MDA	POD	Pb	SOD	Chlorophyll a	Chlorophyll b	Chlorophyll
	cm	cm	g	g	nmol/g /FW	U/g FW	mg/kg	U/g FW	mg/g	mg/g	mg/g
CK_1	40.11	3.11	4.47	0.51	63.19	177.53	27.96	126.12	1.79	1.04	2.57
CK_2	45.01	3.21	4.71	0.6	66.24	245.76	35.76	159.11	1.83	1.15	2.98
CK_3	49.91	3.31	4.95	0.69	69.29	313.99	43.56	192.1	1.87	1.26	3.39
Pb_1	21.66	2.82	1.08	0.13	19.42	96.78	222.78	236.85	0.76	0.52	2.13
Pb_2	23.12	2.91	1.98	0.23	31.47	108.66	253.87	264.04	1.67	1.12	2.79
Pb_3	24.58	3	2.88	0.33	43.52	120.54	284.96	291.23	2.58	1.72	3.45
PLA_1	32.05	3.04	3.53	0.27	45.1	257.56	30.89	201.14	1.22	0.38	1.97
PLA_2	36.73	3.12	3.61	0.3	47.24	345.01	34.91	229.15	1.92	0.78	2.71
PLA_3	41.41	3.2	3.69	0.33	49.38	432.46	38.93	257.16	2.62	1.18	3.45
Pb+PLA_1	17.59	2.58	1.78	0.15	24.69	736.09	256.36	183.75	1.45	0.96	2.61
Pb+PLA_2	21.54	2.74	1.93	0.17	32.11	834.18	278.35	221.89	2.34	1.08	3.42
Pb+PLA_3	25.49	2.9	2.08	0.19	39.53	932.27	300.34	260.03	3.23	1.2	4.23
