# Supplementary material for: Microplastic and lead shift microbiomes enriching viral auxiliary metabolic genes for potential polylactic acid degradation
Source: Commun Biol. 2026 May 7;9:949. doi: 10.1038/s42003-026-10162-7 (PMC13365211; doi:10.1038/s42003-026-10162-7)
Supplement: Supplementary file 5 — Supplementary Data2 [file 42003_2026_10162_MOESM5_ESM.xlsx]

## Sheet: Dataset 1
Metagenomic sequencing data statistics
Sample	RawReads	RawBases	CleanReads	CleanBases	RawReads	RawBases	CleanReads	CleanBases	Total number	Total length (bp)	Average length(bp)	Max length (bp)	N50 length(bp)	N90 length(bp)	GC (%)
CK_1	97022914	14553437100	75810710	11210616528	97022914	14553437100	75810710	11210616528	444070	399232114	899.03	196893	855	542	62.23
CK_2	102021260	15303189000	77802614	11513166632	102021260	15303189000	77802614	11513166632	481341	438498937	910.99	129815	883	543	62.93
CK_3	96577462	14486619300	74775812	11060364874	96577462	14486619300	74775812	11060364874	385296	332101466	861.94	45090	819	538	64.16
Pb_1	97809312	14671396800	75702212	11203813008	97809312	14671396800	75702212	11203813008	404853	378617446	935.2	213884	905	545	63.49
Pb_2	93671652	14050747800	72360230	10696479383	93671652	14050747800	72360230	10696479383	384675	357453591	929.24	141890	892	545	62.83
Pb_3	92177766	13826664900	72071998	10655014668	92177766	13826664900	72071998	10655014668	360250	312957990	868.72	149061	823	537	65.1
PLA_1	89364186	13404627900	68633174	10153416717	89364186	13404627900	68633174	10153416717	381604	315388959	826.48	146484	783	535	63.7
PLA_2	109881416	16482212400	82933420	12269488779	109881416	16482212400	82933420	12269488779	494705	429449900	868.09	107073	833	538	63.68
PLA_3	101550314	15232547100	78002398	11541480832	101550314	15232547100	78002398	11541480832	438454	372930332	850.56	142935	808	537	62.67
Pb+PLA_1	85327368	12799105200	66476478	9837955528	85327368	12799105200	66476478	9837955528	402870	426734533	1059.24	179823	1084	557	61.4
Pb+PLA_2	99187314	14878097100	77492426	11453811069	99187314	14878097100	77492426	11453811069	443513	463933681	1046.04	249714	1061	556	63.61
Pb+PLA_3	87988074	13198211100	67387958	9973514485	87988074	13198211100	67387958	9973514485	435975	447851632	1027.24	202048	1041	556	61.65
CK: control with no PLA-MPs and Pb; PLA: Polylactic Acid microplastics treatment with 2 g PLA-MPs kg-1 soil; Pb: Pb treatment with 2 g Pb kg-1 soil; Pb+PLA: Combined Pb and PLA-MPs treatment with 2 g Pb and 2 g PLA-MPs kg-1 soil.

## Sheet: Dataset 2
Distribution of host-virus links
Host Phylum	Virus Family	CK	Pb	PLA	Pb+PLA
Actinomycetota	Herelleviridae			1
	Inoviridae		1
	Microviridae	1
	Myoviridae			1
	Podoviridae			1
	Siphoviridae	5	8	4	4
	Unclassified			1	1
Bacteroidetes	Microviridae	1		1
	Myoviridae		1		1
	Podoviridae	1	3		3
	Siphoviridae		4	1	2
	Unclassified		2		2
Chlamydiae	Microviridae	3		2	1
Chlorobiota	Microviridae	2		1
Chloroflexota	Microviridae	2		2
	Unclassified		1	1
Cyanobacteria	Unclassified	1			1
Deinococcota	Siphoviridae		1
Firmicutes	Microviridae			1
	Myoviridae	1		1	1
	Podoviridae	1		2	1
	Siphoviridae	2	1	3	3
	Unclassified	1	2	1	4
Fusobacteria	Unclassified		1
Planctomycetes	Podoviridae		1
Pseudomonadota	Alphasatellitidae				1
	Globuloviridae	3
	Inoviridae	5	3	1	4
	Microviridae	277	38	211	39
	Mimiviridae			1
	Myoviridae	29	10	14	12
	Podoviridae	18	7	23	8
	Siphoviridae	111	37	55	38
	Sphaerolipoviridae				2
	Unclassified	76	64	115	57
Synergistetes	Unclassified			1
Total links number		540	185	445	185
Distinct phylum-family virus-host link types		19	18	24	20
Scheirer-Ray-Hare test
DV:	Link
Observations:	1310
D:	0.899829
MS	total:	143118
	Df	Sum Sq	H	p value
Pb	1	3204283	24.8816	1e-06
PLA	1	442806	3.4384	0.063696
Pb:PLA	1	359412	2.7909	0.094803
Residuals	1306	164458923
Fisher's exact tests
Group	Test	p value	adj p
Actinomycetota-Siphoviridae	Fisher	0.67	1
Bacteroidetes-Podoviridae	Fisher	1	1
Bacteroidetes-Siphoviridae	Fisher	0.43	0.86
Chlamydiae-Microviridae	Fisher	1	1
Firmicutes-Siphoviridae	Fisher	1	1
Firmicutes-Unclassified	Fisher	1	1
Pseudomonadota-Inoviridae	Fisher	0.27	0.65
Pseudomonadota-Microviridae	Fisher	0.27	0.65
Pseudomonadota-Myoviridae	Fisher	0.11	0.44
Pseudomonadota-Podoviridae	Fisher	1	1
Pseudomonadota-Siphoviridae	Fisher	0.011	0.13
Pseudomonadota-Unclassified	Fisher	0.027	0.16

## Sheet: Dataset 3
Effects of PLA, Pb, and their interactions on gene abundances in KEGG pathways and Pb resistance (Bacmet) based on a Two-way ANOVA analysis
Functional genes	Bacteria			Virus
	PLA	Pb	PLA	PLA	Pb	PLA
			× Pb			×Pb
Global and overview maps	13.96**	12.41**	6.75*	1.46	0.1	2.57
Carbohydrate metabolism	20.62**	14.23**	12.75**	3.61	4.05	1.38
Energy metabolism	21.31**	21.57**	12.53***	9.50*	9.31*	8.89*
Lipid metabolism	9.11*	7.11*	4.58	2.68	4.87	2.49
Nucleotide metabolism	14.46**	7.93*	2.65	0.52	19.78**	3.24
Amino acid metabolism	14.40**	11.81**	7.64*	3.27	7.54*	1.67
Metabolism of other amino acids	11.60**	7.49*	4.94	4.25	1.11	2.55
Glycan biosynthesis and metabolism	6.98*	14.74**	3.41	3.43	11.81**	0.88
Metabolism of cofactors and vitamins	10.05*	5.84*	3.36	1.23	1.64	0.74
Metabolism of terpenoids and polyketides	12.68**	3.42	9.79*	3.42	4.34	2.78
Biosynthesis of other secondary metabolites	14.01**	8.93*	7.37*	2.54	1.21	1.07
Xenobiotics biodegradation and metabolism	12.06**	14.16**	9.46*	4.97	4.55	3.73
Transcription	3.83	4.03	0.1	1.7	2.8	0.1
Translation	27.42***	5.14	5.97*	4.04	6.96	5.67*
Folding sorting and degradation	26.03***	26.73***	12.13**	0.85	37.37***	4.16
Replication and repair	0	34.72***	2.87	2.29	15.66**	0.1
Information processing in viruses	0	0	0	12.31**	1.14	1.81
Membrane transport	9.38*	6.14*	5.63*	0	9.84*	2.1
Signal transduction	4.44	36.65***	0.87	0.06	3.35	0.1
Transport and catabolism	30.65***	71.65***	3.74	2.2	1.01	1.04
Cell growth and death	29.66***	44.47***	7.73*	0.89	2.46	1.31
Cellular community - eukaryotes	0.78	2.09	1.1	0	1.99	0
Cellular community - prokaryotes	7.06*	8.82*	2.73	2.6	28.16***	0.82
Cell motility	0.17	1.55	2.23	4.48	13.73**	7.25*
Immune system	0.29	0	6.10*	1.2	1.55	1.09
Endocrine system	15.74**	43.43***	6.05*	4.85	2.48	3.2
Digestive system	7.35*	0.39	2.54	4.81	2.87	5.28*
Excretory system	34.46***	92.98***	47.03***	3.04	0.45	0.61
Nervous system	83.52***	49.25***	46.47***	2.45	0.75	1.09
Aging	6.09*	26.28***	0.14	4.18	4.08	5.12
Environmental adaptation	5.62*	9.84*	0.02	0.86	8.32*	0.44
Cancer: overview	0.13	1.75	1.71	5.78*	13.26**	3.71
Cancer: specific types	0.01	0.9	1.14	3.99	1.3	2.09
Infectious disease: viral	0.36	0	0.04	4.74	11.50**	6
Infectious disease: bacterial	7.06*	12.07**	0.34	0.11	5.53	3.87
Infectious disease: parasitic	2.03	11.48*	0.26	0.19	1.25	0.56
Immune disease	0.93	1.26	0	1.21	0.66	0.54
Neurodegenerative disease	0.24	0.71	0.49	4.48	0.01	0.09
Substance dependence	6.53*	3.17	2.73	1.19	0.77	0.54
Cardiovascular disease	3.65	3.06	0.03	1.82	1.76	1.74
Endocrine and metabolic disease	15.12**	2.72	4.97	9.71*	4.59	4.69
Drug resistance: antimicrobial	4.14	25.15***	0.36	2.14	0.5	0.41
Drug resistance: antineoplastic	1.35	8.49*	4.67	3.249	1.5	1.37
Carbon cycle related	8.52*	12.73**	15.51**	1.97	1.28	1.93
Nitrogen cycle related	0	0	0	\	\	\
Phosphorus cycle related	8.54*	29.28**	0	0.213	2	0.12
Pb resistance	0	0	0	\	\	\
Note:Values represent F statistics from two-way ANOVA testing the main effects of PLA, Pb, and their interaction (PLA×Pb) on the functional genes.This table provides the statistical support for the functional patterns shown in Figure 3, where treatment-specific changes in bacterial and viral functional profiles are visualized. Significant F values indicate that the corresponding functional catego…
